# Supplementary material for: The biogeography of bent-toed geckos, Cyrtodactylus (Squamata: Gekkonidae)
Source: PeerJ. 2022 Mar 22;10:e13153. doi: 10.7717/peerj.13153 (PMC8953499; doi:10.7717/peerj.13153)
Supplement: Supplemental Information 2 [file peerj-10-13153-s003.tre]

#NEXUS
begin taxa;
	dimensions ntax=364;
	taxlabels
	Agamura_persica
	Bunopus_tuberculatus
	Hemidactylus_angulatus
	Hemidactylus_frenatus
	Hemidactylus_garnotii
	Hemidactylus_turcicus
	Hemidactylusmabouia
	Hoplodactylus_cryptozoicus
	Hoplodactylus_stephensi
	Lialis_jicari
	Mediodactylus_russowii
	Oedura_marmorata
	Pygopus_nigriceps
	Sphaerodactylus_roosevelti
	Sphaerodactylus_torrei
	Stenodactylus_petrii
	Tenuidactylus_elongatum
	Tropiocolotes_steudneri
	Woodworthia_maculata
	adorusKT363927
	aequalisMF872275
	agusanensisHQ154532
	albofasciatusKM878625
	amphipetraeusMT550630
	angularisGU550717
	annandaleiJX440524
	annulatusJX678807
	arcanusJQ820314
	astrumJX519472
	atremus_MN640774
	aungliniMH764589
	auralensisKT013127
	aurensisJX440525
	auribalteatusAP018116
	australotitiwangsaensisJX519484
	ayeyarwadyensisJX440526
	badenensis_1
	baluensisGU366079
	bansocensis_2
	battalensisKC151984
	battalensis_PMNH_2301
	batucolusJQ889178
	bayinnyiensis
	bichnganaeMF169953
	bidoupimontis_2
	bintangrendahJX519487
	bintangtinggiJX519494
	biordinisMF673951
	bobrovi
	bokorensisKT013147
	boreoclivusJQ820307
	brevidactylusJX440527
	brevipalmatus_HLM0303
	bugiamapensis_1
	calamei_2
	caovansungiMF169954
	capreoloidesJQ820310
	cardamomensisKT013135
	cattienensisMF169956
	cavernicolus_CAS262973
	cayueensis_YPX1446
	cf_agamensisMH248907
	cf_albofasciatusJX440521
	cf_annulatusGU366085
	cf_brevipalmatus_MT468899_
	cf_brevipalmatus_USMHC_2555
	cf_cattiensis_NCSM80370
	cf_consobrinusGU550725
	cf_consobrinusJX440528
	cf_deccanensis_KM878628
	cf_fasciolatumKM255185
	cf_halbeii_sp_IA_2014KM255193
	cf_interdigitalisJQ889181
	cf_interdigitalis_sp10_MT468902
	cf_interdigitalis_sp9_MT468909
	cf_intermedius1_GU550710
	cf_intermedius2_KT013117
	cf_intermedius3_JX519469
	cf_loriae_Bunisi_HQ401209
	cf_loriae_Fane
	cf_loriae_Wau_JQ820299
	cf_loriae_Yuro
	cf_malayanus_CUS016
	cf_matsuii_MN884159
	cf_nebulosus_2_KM878620
	cf_nebulosus_3_KM878621
	cf_nebulosus_KM878619
	cf_oldhami_AP018118
	cf_oldhami_HLM0307_Suan_Phueng
	cf_oldhami_sp7_MT468910
	cf_oldhami_sp8_MT468911
	cf_philippinicusGU550825
	cf_pubisulcus_BRK720
	cf_pubisulcus_CAS262963
	cf_saiyok_HLM0334_Suan_Phueng
	cf_serratus
	cf_speciosusKM878629
	cf_yangbayensisMF169968
	chambaKM255191
	chanhomeaeJX440529
	chaunghanakwaensisMH198644
	chauquangensis_1
	chrysopylosMH764601
	chungi_NCSM80366
	collegalensisKX632365
	condorensisKT013196
	crustulusMN640776
	cryptus
	cucdongensisMF169959
	cucphuongensis_1
	culaochamensis_LSUHC_11414
	dammathetensisMF872277
	darevskii
	darmandvillei
	darmandvillei_WAMR_105415
	darmandvillei_WAMR_98497
	darmandvillei_WAMR_98719
	datiKT013104
	dattkyaik
	dayangbuntingensis_USNMHC_2396
	deccanensisKM878615
	doisuthep
	dumnuii_AUP00768
	durioKU893159
	eisenmanaeJX440534
	elokJQ889180
	epiroticusJX440535
	equestrisKT835458
	erythrops_AUP00772
	evanquahi_PLWJ0000244
	fasciolatusKM255184
	fraenatus_DMSSK_46
	gansiJX440537
	gialaiensis_nsp_2
	grismeriJX440538
	guakanthanensisKU253576
	gubaot_KU_309336
	gubernatorisKM255204
	gunungsenyumensisKU253584
	guwahatiensisKM255194
	halbeii_ZM198
	hidupselamanyaKX011420
	himalayanusKM255187
	hinnamnoensis_1
	hontreensisJX440539
	hoskiniKT363931
	houaphanensis
	huongsonensis_2
	huynhiMF169963
	ingeri_BRK702
	interdigitalis_HLM0320
	intermediusKT013138
	inthanon_AUP00154
	irregularisJX041341
	jaegeri_2
	jaintiaensisKM255195
	jambanganGU366102
	jarakensis_LSUHC8890
	jarujiniJX440541
	jelawangensisKJ659852
	jellesmaeJX440542
	jeyporensisKM878616
	kaziriangaensisKM255170
	khasiensisKM255188
	kimberleyensisJX440544
	kingsadai_2
	klugeiHQ401197
	kohrongensis_KT013123
	kulenensis_ZFMK92573
	laangensisKT013158
	langkawiensisJX519502
	lateralisKU893162
	lawderanusKM255190
	leegrismeriKT013201
	lekaguliKX011425
	lenggongensisJX519488
	lenyaKY041653
	limajalur_CAS262848
	linnoensisMF872295
	linnwayensisMF872288
	lomyenensis_nsp_MF169966
	loriaeJQ820299
	louisiadensisHQ401190
	macrotuberculatusJX519519
	maelanoi_AA06195
	majulahJX988529
	malayanusGU550733
	malayanus_BABAO024
	malayanus_RMBR1205
	mamanwa_Dinagat_RMB8444
	manos_JQ820322
	marmoratusJX440546
	mcdonaldiHQ401139
	medioclivusJQ820294
	meersiMH624104
	metropolisKU253578
	mimikanus_Paul_Fred
	minor_JQ820318
	mombergi_14591_Kachin
	montanusKM255200
	muanfuangensis
	multiporus
	muluensis_CAS262985
	muruaKT363953
	myaleiktaungLSUHC_13965
	myintkyawthurai_LSUHC_13809
	nagalandensisKM255199
	naungkayaingensisMH198664
	nebulosusKM878618
	ngoiensis
	ngtai_258_ND2_4329_checksum
	nigriocularis_2
	novaeguineae_JQ820302
	nyinyikyawiMH624118
	oldhamiMF872302
	otai
	pageli_1
	pantiensisJQ889185
	papuensisJQ820320
	payacolaJQ889190
	payarhtanensisKY041654
	peguensisMH756190
	petaniKU232620
	pharbaungensisMF872303
	philippinicus_GU550895
	phnomchi_CBC3003
	phongnhakebangensisMF169970
	phumyensis
	phuocbinhensis_1
	phuquocensisMF169971
	pinlaungensis_14279_Pinlaung
	pronarusHQ401152
	psaropsKR921705
	pseudoquadrivirgatus_HLM0332
	pubisulcusJX440551
	pubisulcus_BRK806
	puhuensis_1
	pulchellusMF169974
	pyadalinensisMH624105
	pyinyaungensisMF872307
	quadrivirgatusMF169975
	raglai
	ramboda_DMSSK_Cram
	redimiculusGU550738
	rexKT835460
	rishivalleyensisKX698081
	robustus
	roesleri_HLM0333
	rosichonariefiKP256188
	rubidusKM255203
	russelliJX440555
	sadanensisMF872324
	sadansinensisMF872325
	sadleiriMH105038
	saiyok_MS484
	salomonensisJX440556
	sangi_HLM0311
	sanook_AUP00571
	sanpelensisMF872345
	semenanjungensisJQ889177
	semicinctusKR921713
	septentrionalisMH971164
	septimontium_HLM_0336
	seribuatensisJX440557
	sermowaiensisJQ820296
	serratus_JQ820297
	sharkariKJ659853
	shwetaungorumMF872353
	sinyineensisMF872355
	slowinskiiJX440559
	soba_DMSSK_124_1
	sommerladi_1
	soni_2
	sonlaensis_1
	soundthichaki_2
	sp1_Tak_Pr_TH_MT468903
	sp2_Tak_Pr_TH_MT468901
	sp4_Kamphaeng_Phet_Pr_TH_MT497807
	sp6_Tham_Pla_TH_MT468908
	sp_CDS_2010aGU550728
	sp_DMSSK126
	sp_HLM0310
	sp_HLM0313_Kubah_Malaysia
	sp_HLM0316_Kon_Ka_Kinh_Vietnam
	sp_HLM0324_Lomyen_Laos
	sp_HLM0349_Nahin_Laos
	sp_HLM0353_Nahin_Laos
	sp_HLM0354_Kon_Tum_Vietnam
	sp_HLM0357_Tham_Pla_Thailand
	sp_HLM0358_Krabi_Thailand
	sp_HLM0360_Chanthaburi_Thailand
	sp_HLM0362_Khao_Yai_Thailand
	sp_HLM0365_Kon_Ka_Kinh_Vietnam
	sp_HLM0366_Chu_Mom_Ray_Vietnam
	sp_HLM0367_Loc_Bac_Vietnam
	sp_HLM0368_Loc_Bao_Vietnam
	sp_HLM0371_Ujung_Kulon_Indonesia
	sp_HLM0372_Suan_Phueng_Thailand
	sp_IA_2014_KM255181
	sp_IA_2014_KM255192
	sp_IA_2014_KM255196
	sp_KAC_2015a_KR921689
	sp_KAC_2015a_KR921697
	sp_KAC_2015a_KR921699
	sp_KAC_2015a_KR921700
	sp_KAC_2015a_KR921711
	sp_KAC_2015a_KR921720
	sp_Kai_Islands_MF706380
	sp_Kirirom_KT013114
	sp_MH248914
	sp_MIZORAM_KM255197
	sp_Mt_Pekopekowana_HQ401193
	sp_NAP08781_Song_Thanh
	sp_SYSr_1232_Yingjiang
	sp_Timor_JX440560
	sp_WAMR_107499_KU232623
	sp_WAMR_109089_KU232625
	sp_WAMR_109893_KU232621
	sp_WAMR_112000
	sp_mamberamo_JQ820316
	speciosus_KM878623
	spelaeus_HLM0315
	spinosus_MVZ254974
	srilekhae_KX698084
	sumuroi_KU_310798
	sworderi_JQ889189
	takouensis_MF169978
	tanim_MF706378
	taungwineensis_14115
	tautbatorum_GU550752
	taybacensis_2
	taynguyenensis_HLM0337
	tebuensis_JX988528
	teyniei_1
	thirakhupti_AP018115
	thylacodactylus_KT013163
	tibetanusJX440561
	tibetanus_YPX1413
	tigroidesJX440562
	timurKJ659857
	tiomanensisGU550734
	triedrusJX440522
	triedrus_DMSSK_11_1_Elkaduwa
	triedrus_DMSSK_Gtri_1_Knuckles
	trilatofasciatusJX519530
	tripartitusJQ820317
	triperaenensis
	tuberculatusKT363943
	urbanus_VR_ERS_ZSI_688
	varadgiriiKX632368
	vilaphongi_2
	wayakonei
	welpyanensisMF872360
	yakhuna_DMSSK_159
	yangbayensisKT013202
	yathepyanensisMF872363
	yoshiiJX440565
	ywanganensisMH607610
	zebraicus_HLM0344_Krabi
	zhaoermi_YPX1433
	zhenkangensis_KIZL2020047
	ziegleri_HLM0345_Chu_Yang_Sin
	ziegleri_cf_HLM0305_Yok_Don
	zugiJQ820306
;
end;
begin trees;
	tree TREE1 = [&R] ((((((((((((((((adorusKT363927[&rate_range={0.0020450114621133196,0.011864715260097055},height_95%_HPD={0.0,2.1316282072803006E-14},length_range={3.088199501645637,16.094625996607633},height_median=1.4210854715202004E-14,length_95%_HPD={4.867995689596661,11.536777010905695},height=1.2864792553470098E-14,rate=0.005044406761978578,height_range={0.0,4.263256414560601E-14},rate_medi…
end;
begin figtree;
	set appearance.backgroundColorAttribute="Default";
	set appearance.backgroundColour=#ffffff;
	set appearance.branchColorAttribute="User selection";
	set appearance.branchColorGradient=false;
	set appearance.branchLineWidth=1.0;
	set appearance.branchMinLineWidth=0.0;
	set appearance.branchWidthAttribute="Fixed";
	set appearance.foregroundColour=#000000;
	set appearance.hilightingGradient=false;
	set appearance.selectionColour=#2d3680;
	set branchLabels.colorAttribute="User selection";
	set branchLabels.displayAttribute="Branch times";
	set branchLabels.fontName="sansserif";
	set branchLabels.fontSize=8;
	set branchLabels.fontStyle=0;
	set branchLabels.isShown=false;
	set branchLabels.significantDigits=4;
	set layout.expansion=851;
	set layout.layoutType="RECTILINEAR";
	set layout.zoom=0;
	set legend.attribute="height";
	set legend.fontSize=8.0;
	set legend.isShown=false;
	set legend.significantDigits=4;
	set nodeBars.barWidth=4.0;
	set nodeBars.displayAttribute="height_95%_HPD";
	set nodeBars.isShown=true;
	set nodeLabels.colorAttribute="User selection";
	set nodeLabels.displayAttribute="Node ages";
	set nodeLabels.fontName="sansserif";
	set nodeLabels.fontSize=8;
	set nodeLabels.fontStyle=0;
	set nodeLabels.isShown=true;
	set nodeLabels.significantDigits=2;
	set nodeShape.colourAttribute="User selection";
	set nodeShape.isShown=false;
	set nodeShape.minSize=10.0;
	set nodeShape.scaleType=Width;
	set nodeShape.shapeType=Circle;
	set nodeShape.size=4.0;
	set nodeShape.sizeAttribute="Fixed";
	set polarLayout.alignTipLabels=false;
	set polarLayout.angularRange=0;
	set polarLayout.rootAngle=0;
	set polarLayout.rootLength=100;
	set polarLayout.showRoot=true;
	set radialLayout.spread=0.0;
	set rectilinearLayout.alignTipLabels=false;
	set rectilinearLayout.curvature=0;
	set rectilinearLayout.rootLength=100;
	set scale.offsetAge=0.0;
	set scale.rootAge=1.0;
	set scale.scaleFactor=1.0;
	set scale.scaleRoot=false;
	set scaleAxis.automaticScale=false;
	set scaleAxis.fontSize=10.0;
	set scaleAxis.isShown=true;
	set scaleAxis.lineWidth=1.0;
	set scaleAxis.majorTicks=10.0;
	set scaleAxis.origin=0.0;
	set scaleAxis.reverseAxis=true;
	set scaleAxis.showGrid=true;
	set scaleBar.automaticScale=true;
	set scaleBar.fontSize=10.0;
	set scaleBar.isShown=true;
	set scaleBar.lineWidth=1.0;
	set scaleBar.scaleRange=0.0;
	set tipLabels.colorAttribute="User selection";
	set tipLabels.displayAttribute="Names";
	set tipLabels.fontName="sansserif";
	set tipLabels.fontSize=10;
	set tipLabels.fontStyle=0;
	set tipLabels.isShown=true;
	set tipLabels.significantDigits=4;
	set trees.order=true;
	set trees.orderType="decreasing";
	set trees.rooting=false;
	set trees.rootingType="User Selection";
	set trees.transform=false;
	set trees.transformType="cladogram";
end;
