# Supplementary material for: The biogeography of bent-toed geckos, Cyrtodactylus (Squamata: Gekkonidae)
Source: PeerJ. 2022 Mar 22;10:e13153. doi: 10.7717/peerj.13153 (PMC8953499; doi:10.7717/peerj.13153)
Supplement: Supplemental Information 3 [file peerj-10-13153-s004.nex]

#NEXUS
BEGIN DATA;
	DIMENSIONS NTAX=364 NCHAR=1474;
	FORMAT DATATYPE = DNA GAP = - MISSING = ?;
	MATRIX
	adorusKT363927 ATAAACCCACTAATTTGATCAACASTTATTACTAGCCTCACAGCCAGCACCATCATTACAATATCTAGCAMCCACTGACTCCTAGCCTGACTAGGACTAAAACTAAACACACTTAGCATTCTCCCGATCATCATAAAATCGCACCACCCCCGTGCAACARAGGCAACAACAAAATATTTCCTAATTCAAGCCACCGCTGCAACCATAATCCTACTAGCCAGCATCATGAATGCATGACAAAMAGGACAGTGATCTATTCAACACACAT???CACCGACAGCAGCCCTACTTACCACAACAGCAATTATACTAAAACTCGGACTAGCCCCAGTACATCTCTGATACCCACAAGTACTGCGAGGAGTCACAATGAATACAGCACTA…
	aequalisMF872275 ????????????????????????????????????????????????????????????????????????????????????????????????????????????????????????????????????????????????????????????????????????????????????????????????????????????????????????????????????????????????????????????????????TCACACCA???CCCCAATCCCCACCCTCCTCACCACAACGGCCCTCATACTAAAATTAGGCCTAGCCCCACTACACCTCTGATACCCACAAGTACTGCAAGATGTAACAATAAACACCGCGA…
	Agamura_persica ATAAACCCACTAATCTGAGCCATATTAATCACCAGCCTCGCCACCAGCACAATTATCACCATAATAAGCAACCACTGACTCCTAGCCTGACTAGGACTAGAACTTAACACCCTCAGCGTTCTCCCAATCCTAATCAAATCACACCACCCACGAGCAACTGAAGCAACAACAAAATACTTCCTAATTCAAGCAACTGCCGCAACTCTCATCCTATGTGCAAGCACACTAAACGCCTGACAAACAGGACAATGATCAATCATTAACACCCCCTCCCACACAGCCGCCACCATGGCAACAATTGCAATCATACTAAAACTAGGACTAGCCCCAGCCCACCTCTGATACCCAGAAGTCCTCCAAGGAGTAACTATAACAACCGCCCT…
	agusanensisHQ154532 ATAAGCCCCACTATCTGAGCACTACTCTTAACAAGCCTTATAACCAGCACCCTCATCACAATGTCTAGCAATCACTGACTACTCGCCTGGTTCGGACTGGAACTAAACACACTAAGCATCTTACCAATAATCATAAAATCACACCACCCCCGCGCAACCGAGGCCGCAACAAAATACTTCCTAGTCCAAGTTACTGCCGCCGCCATAATCCTCCTAGCAAGCATCACAAACGCATGACAAACCGGACACTGAACGATCACACACACCA???CCCCGACCACCACACTATTAACCACAATGGCAATTATACTAAAACTAGGCGCCGCCCCAATATACATATGATACCCCCACGTACTACAAGGGGCCACACTAAACACCG…
	albofasciatusKM878625 ATAAACCCCCTAATCTGATTAACACTGACAACAAGCCTAGTAGCCAGCACTATTATCACAATATCCAGCAGCCACTGGCTGCTTGCCTGACTAGGACTAGAACTTAACACACTCAGCATCCTCCCAATCATCATACTAAACCATCACCCCCGAGCAACAGAAGCAGCAACAAAATACTTCTTAGTCCAGGCAACAGCTGCCACCATAATCATATTAGCCAGCACAATAACCGCCTGACAAACAGGACAATGATCACTAACCCACTTAA???CCACACTAACAACACTACTCATCACCGCGGCACTCATATTAAAACTAGGAGCAGCACCAATACACCTGTGATACCCACAAGTCCTACAAGGGGTAACCATAAACAC…
	amphipetraeusMT550630 ATAAACCCCCTAATCTGATCCACACTTATAGTAAGCCTCACTGCCAGCA?CAACATCACCATGTCTAGCAACCATTGACTACTTGCCTGACTAGGCCTAGAACTCAACACCCTAAGCGCCCTCCCAATAATCATCAAAACACACCACCCCCGTGCAGCCGAAGCCACAACCAAATACTTCCTAATCCAAGCCACAGCAGCAGCCATAATCCTACTAGCAGGCACTATAAACGCATGACAAACAGGACAGTGACACATTTCTCACACCA???CACCAGTCCCTGCCCTCCTCACCACAACAGCCCTCATAATAAAACTAGGATTAGCCCCACTACACCTCTGATACCCACAAGTACTACAGGGCGTAACAATAAACAC…
	angularisGU550717 ATAAACCCACTAATTTGATTCACCCTAATCACAAGCCTATTAATAAGCACCATTATCACAATATCCAGCAACCACTGACTGCTTGCCTGACTGGGCCTAGAACTAAATACCCTAAGCATCCTCCCGATCATTATAAAGTCCAGCCACCCCCGCTCAGCTGAAGCAACAACAAAGTACTTCCTAATTCAAGCCACAGCCGCCACTATGATTTTACTCGGCTGCATCACAAACGCATGACAAACAGGCCATTGAAATATCACACATGCCT???CCACAATAGCCACACTACTCACCACCATCGCCATTATATTAAAACTTGGCATTGCCCCCGTACACCTATGATACCCGCAAGTATTACAGGGCACCACCATACACACCGCA…
	annandaleiJX440524 ATAAGCCCCCTAATCCTACTAACCTTAATCACAAGCCTAATTACAAGCACCATTATCACAATGTCCAGCCACCACTGACTAATAGCCTGATTGGGCCTCGAACTAAACACGCTAAGCATTCTACCAATTATTATTAAACTTAAACACCCCCGTGCAACAGAAGCCGCTACAAAATACTTTCTACTCCAGGCTACAGCTGCTACCATGATCCTCTTCGCCGGTACAACAAATACATGATTAACAGGACAATGGACCATCCACAGCTCCT???CCACACTACCAACCCTATTAATAACTGTCGCAATTATACTCAAACTGGGCCTAGCCCCAGTACATGCCTGATACCCCCAAGTCCTACAAGGCCTCACTATATACACAGC…
	annulatusJX678807 ATAAACCCAATCATCTGATCCCTCCTACTAACAAGCCTAGTAACTAGCACGGTCATTACAATATCTAGTACACACTGACTTCTAGCCTGATTCGGACTAGAACTAAACACATTAAGCATCCTACCAGCAATCATAAAATCACACCACCCACGTGCAACCGAGGCCGCTACAAAATACTTCTTAATCCAAGTCACTGCCGCCACCATAATTCTTTTAGCAAGCATTACAAATGCATGACAAACAGGACACTGAACAATCACGCACGCCA???CACCAACCACCACACTACTAGCTACAATAGCAATCATACTAAAGCTGGGCGCCGCCCCAGTATACATATGGTACCCCCACGTACTACAGGGTACCACAACAAACACCGCC…
	arcanusJQ820314 ?????????CTCATCTGATCTACACTAATTACAAGTCTCCTAGCCAGCACCATTATCACCATGTCCAGCAACCATTGACTACTAGCCTGACTCGGACTAGAACTAAATACCCTAAGCGT?CTGCCAATCATAATGAAATCACATCACCCACGCGCAACAGAAGCAACAACAAAATACTT?CTGATTCAAGCAACAGCCGCAACCATGATTCTACTAGCGAGCATCATAAATGCATGACAAACCGGACAATGATCCATCCAACATACCT???CACCAACAACAACACTGCTCACTACAACTGCAATCATACTAAAACTAGGACTCGCTCCAATCCACCTTTGATACCCACAAGTACTACTAGGACTAACAATAAACACAGCACT…
	astrumJX519472 ATAAACCCCGCTATCTGATTAACACTAACACTAAGCCTCACAACCGGCACCCTTATCACAATGTCCAGCAACCACTGACTACAAGCCTGATTAGGATTAGAACTAAACGCCCTAAGCATCCTACCGACGATCATAAAATCCCACCACCCACGAGCAACAGAAGCAACAACAAAATACTTTATTGTACAGGCCACAGCAGCGACAATAATCCTAATAGCCAGTATTATAACTGCATGACAAACCGGACAATGATCAATCCCCCACACTA???CCCCAACAACAACGCTCCTCACCACAACAGCCATCATACTAAAACTAGGCATTGCCCCACTACACCTCTGATACCCCCAAGTACTGCAAGGGGTGACAATAAACACAGCACTA…
	atremus_MN640774 ATAAGTCCCCTAATCTGACTAACATTAATCACAAGCCTCACAGCCAGCACAGTAATCACAATATCTAGCAATCACTGACTCTTAGCCTGACTAGGACTAGAGTTAAACACTCTCAGCATTCTACCAATTATCATAAAATCCCACCACCCACGAGCAACAGAAGCAGCAACAAAGTACTTCCTAGTCCAGGCAACAGCAGCAACCATAATTCTATTAGCCAGCATCATAAATGCATGACACACAGGACAATGATCAACTCAACACAACT???CACCAGCAACCACACTACTCACCACGATAGCAATCATATTAAAACTGGGCATTGCTCCAATACACCTATGATACCCACAAGTACTGCAAGGAGTAACAATAAACACAGCAC…
	aungliniMH764589 ATAAACCCATTAATCTGATCACTACTAATCACCGGCCTCGCTACTAGCACAGTTATCACAATAACCAGCCACCATTGACTATTGGCCTGACTGGGCCTAGAACTAAACACCCTAAGCGTACTGCCAATCATCATAAAACCACAGCACCCGCGTGCTGCAGAAGCAACAACAAAATATTTCCTAATCCAAACCACTGCCGCTACAATAATTCTATTTTCAAGCACTATAAATGCATGACAAACAGGACAGTGAGCTATCGCCTCCTCCT???CTACCACCACAACCCTGCTTACAACCATCGCACTCATGCTAAAACTTGGCCTAGCCCCAGTACACGCCTGATACCCACAGGTATTGCAAGGAACCACTATATACACCGCGC…
	auralensisKT013127 ATAAACCCCATAATTTGAGCCATATTAATAACAAGCCTAATAGTCAGCACCCTCATCACAATAATAAGCAACCACTGATTACTTGCCTGAGTTGGCCTAGAACTGAACACCCTAAGCATCCTACCGGCGATCATAAAATCCCACCACCCACGAGCAGCGGAGGCCACCACCAAATACTTCCTAATCCAAGCAACCGCCGCAACCATAATCCTATTAGCCAGCATTATCACTGCCTGACAAACAGGCCAATGATACATCTCCGACACTA???CACCAACCACAACACTTTTAACCACAATAGCCGTCATATTAAAACTGGGCATCGCCCCAGGCCACCTGTGGTACCCCCAAGTACTACAAGGGGTAACAATAAACACTGC…
	aurensisJX440525 ATAAACCCTATTATCTGACTATTACTACTAACAAGCCTACTAACCAGCACACTCATCACAATATCCAGCAATCACTGACTGCTCGCCTGATTCGGATTGGAATTAAACACACTAAGCATCCTTCCCATAATCATAAAATCACACCACCCACGAGCAACTGAAGCCGCAACAAAATATTTTCTAATCCAAGTCACTGCCGCCGCCATAATTCTCCTAGCAAGTATAACAAACGCATGACAAACAGGACAATGAGCAATCACCCATGCTA???CTACAACCACAACACTACTTACTACACTAGCAATCATAATAAAACTAGGCACTGCCCCGATATACATGTGATACCCCCACGTACTACAAGGAACAACAATAAACATCGCCA…
	auribalteatusAP018116 ATAAACCCACTAATCTGATTAACACTAGTAATAAGCCTCTCAACAAGCACCATTATCACAATATCAAGTAACCACTGGCTATTAGCCTGAATTGGACTAGAACTAAACACCCTCAGCATCCTCCCAATAATTATCAAAATACACCACCCTCGCGCAGCTGAAGCCACAACAAAATATTTCCTCATCCAAGCAACAGCCGCAACCATAATTCTACTAGCAGGCATTACAAACACCTGACAAACGGGACAATGATCAATCTCGCACATAA???CACCAACCCCTACGCTCCTCACCACAACAGCTATTATACTAAAATTGGGCGCCGCCCCAATACACCTGTGATACCCACAAGCACTACAAGGAGTAACAATAAACAC…
	australotitiwangsaensisJX519484 ATAAACCCGGTAATCTGATCAACATTAATCCTCAGCCTCACAGCCAGCACCATCATCACAATGTCCAGCAGCCACTGACTGCTGGCATGATTAGGACTAGAATTAAACACCCTTAGCATCCTGCCAATTATTATAAAATCACACCACCCGCGAGCAACAGAAGCAACAACAAAATACTTTATAATCCAGGCCACAGCAGCAACAATAATCCTGATAGCTAGCATCATAACTGCATGACAAACAGGACAATGATCAATCCCCCACACCA???CCCCAACAACAACACTACTACTCACAGTAGCAATCATACTAAAACTAGGAGTGGCCCCACTACATCTCTGATACCCACAAGTCCTACAAGGAGTGA…
	ayeyarwadyensisJX440526 ATAAACCCACTAATCTGATCATTATTAATTACAGGCCTTACCACTAGTACAATCATCACTATGACAAGCCACCACTGAATATTAGCCTGACTAGGCCTAGAACTTAACACCCTCAGCATCCTGCCCATCATCATAAAACCACAACACCCCCGCGCAACCGAAGCCACAACAAAATACTTCCTTATTCAAGCTACAGCCGCTACCATAATCCTTTACGCAAGCACAGTAAACGCATGACAAACAGGACAATGAGCAATCCCAAACTCCT???CATACACCACAACATTACTTACAACTACCGCAATTATATTAAAACTAGGCCTCGCCCCAGTACATATTTGATACCCACAAGTTCTACAAGGAGCCACCATATAC…
	badenensis_1 ????????ACTAATCTGATCAATTTTATTAACAAGCCTACTAACCAGCACAATCATTACAATATCTAGCAACCACTGACTACTGGCCTGGTTTGGCCTAGAATTAAACACCCTAAGCATCCTACCAGCAATCATAAAATCACACCACCCACGTGCAACCGAAGCAGCAACAAAATACTTCCTAATCCAAGTAACTGCTGCCACTATAATTCTACTAGCGAGCATCATAAACGCATGACAGACCGGACAATGAACAATCACACACACCA???CCCCCACCATCACTCTACTAACTACAATAGCAATTATACTAAAACTAGGCACTGCTCCAATATACATATGATATCCGCACGTACTTAAAGGCGTCACTATAAACACAGCACTACT…
	baluensisGU366079 ATAAACCCGATTATCTGACTATTGCTACTTACTAGCCTCATAACCAGCACAATCATCACAATATCCAGCACTCACTGACTACTAGCCTGATTCGGACTAGAACTAAACACACTGAGCATCCTACCAGCGATCATAAAATCGCACCACCCCCGAGCAACCGAAGCCGCAACAAAATACTTCTTAATCCAAGTTACCGCCGCCACTATAATTCTCCTAGCAAGTACAACAAATGCCTGACAAACAGGACAATGAACAATCACGCACACCA???CACCAACCCCAACACTACTAGCCACAATAGCAATTATACTAAAACTTGGAGCAGCCCCTACATACATGTGATACCCCCACGTACTACAAGGGACAACATTGAACATCGCC…
	bansocensis_2 ??????????TAATCTGACTCACACTAATCACAAGCATAACAGCAAGCACAATCATCACAATATCAAGTAACCATTGACTCCTAGCCTGACTTGGACTAGAACTAAACACCCTCAGCATCCTCCCAATTATCATAAAGTCCCACCACCCACGAGCAACAGAAGCAGCAACAAAATACTTCCTAATCCAGGCCACAGCAGCCACCATAATCATGCTAGCCTGCATTATAAATGCATGGCAAACAGGCCAATGATCAATCACACACACCA???CAGAAACCATAACACTAATCACAACTTCAGCCATTATACTAAAACTTGGCATTGCCCCAACATACCTATGGTACCCACAAGTACTACAAGGTACAACAATATACACGGCACTGT…
	battalensis_PMNH_2301 ?????????CTTATCTGAGCCGCCATAATCTCAAGCCTCGCCACCAGCACAATCATTACAAAAACCAGCAACCACTGACTACTGGCCTGACTAGGCCTAGAACTAAACACCCTCAGCATCCTGCCACTCATCATAAAGCCCCACCACCCACGAGCAACAGAAGCTACAACCAAATACTTCCTGATCCAGGCCACAGCTGCCGCCATTATCCTATTCGCCACCACAATAAACGCATGACAAACAGGCCAGTGGACTATCACCCACACCC???CCCCCACAGCCACCATGCTAATTACAATCGCAATCATACTAAAACTGGGCTTAGCCCCAATCCACCTATGATACCCCGGGGTCCTACAAGGAGCCACCCTGCACAC…
	battalensisKC151984 ????????CCTTATCTGAGCCGCCATAATCTCAAGCCTCGCCACCAGCACAATCATTACAAAAACCAGCAACCACTGACTACTGGCCTGACTAGGCCTAGAACTAAACACCCTCAGCATCCTGCCACTCATCATAAAGCCCCACCACCCACGAGCAACAGAAGCTACAACCAAATACTTCCTGATCCAGGCCACAGCTGCCGCCATTATCCTATTCGCCACCACAATAAACGCATGACAAACAGGCCAGTGGACTATCACCCACACCC???CCCCCACAGCCACCATGCTAATTACAATCGCAATCATACTAAAACTGGGCTTAGCCCCAATCCACCTATGATACCCCGGGGTCCTACAAGGAGCCACCCTGCACACCG…
	batucolusJQ889178 ??????????????????????????????????????????????????????????????????????????????????????????????????????????????????????????????????????????????????????????????????????????????????????????????????????????????????????????????ATCACAAACGCATGACAAACTGGACAATGATCAATCATACACACCA???CACCAACCACAACAATCCTAACTACAACAGCAATTATATTAAAACTGGGCATCGCCCCAATATACATGTGATACCCCCACGTAATACAAGGAGTATCAATAAACACAGCA…
	bayinnyiensis ?????CCCCCTAATCTGATTCACACTTATAGTAAGCCTCACTGCCAGCACCATCATCACCATGTCTAGCAACCACTGACTACTTGCCTGATTAGGCCTAGAACTCAATACCTTAAGCGCCCTCCCAATAATCATCAAAACACACCACCCCCGTGCAACCGAAGCCACAACCAAATACTTCCTAGTCCAAGCCACAGCAGCAGCCATAATCCTACTAGCAGGCACTATAAACGCATGGCAAACAGGACAGTGACACATCTCTCACACCA???CCCCAATCCCTGCCCTCCTCACCACAACAGCCCTCATACTAAAATTAGGTCTAGCCCCACTACACCTCTGATACCCACAAGTACTGCAAGGTGTAACAATAAACACCGCAATAG…
	bichnganaeMF169953 ???AACCCACTAATCTGACTCGCCCTAATAGTAAGCCTTACAACCAGCACCATTATCACTATATCCAGCAACCATTGACTGCTAGCCTGAGTTGGCCTAGAACTCAACACCCTCAGCGCCCTCCCAATCATCATCAAAACACACCACCCTCGCGCAACTGAGGCCACAACAAAATACTTCTTAATCCAGGCCACAGCTGCAACCATAATTATACTAGCGAGCATCATGAACACATGACAAACAGGACAGTGATCCATCTCACACACAA???CACACACCTCCACACTACTCGCCACAACAGCAATTATACTAAAACTAGGCACTGCCCCTATACACCTCTGATACCCACAGACACTACAGGGAATAACAATAAACACCGC…
	bidoupimontis_2 ?????????????TCTGATCAACACTACTAACAAGCCTTGTAGCAAGCACAATCATCACAATCTCCAGCAACCACTGGCTTCTAGCCTGATTCGGGCTAGAACTTAGTACACTCAGTATCCTGCCTACAATCATGAAGCTCCCCCACCCCCGGGCAACCGAAGCAGCCACTAAATACTTTCTAGTACAGGTCACAGCAGCCACACTGATCCTATTAGCAAGCATCACAAGTGCATGACAGACCGGACATTGAACAATCACGCACTCCA???CCCCAACTGCCACACTACTGACCGTATTGGCAATCATACTAAAACTAGGCGCCGCCCCGATATATATATGGTACCCCCACGTCCTACAGGGGGTTACAATAAACACTGCACT…
	bintangrendahJX519487 ATAAACCCAGCAATCTGATCAGCACTAATCCTTAGCCTTACAACCAGCACCGCCATCACAATATCCAGCAACCATTGACTGCTAGCCTGATTAAGTCTAGAATTAAACACCCTCAGCATCCTACCAGTTATCATAAAATCCCACCACCCGCGGGCAACAGAAGCAACAACAAAGTACTTCATAATTCAAGCCACAGCAGCAACAATAATTCTAATAGCTAGCATCATAACTGCATGACAAACAGGACAATGATCAATCCCCCACACCA???CCCCAACAACAACACTACTTACCACAGCAGCAATCATGCTAAAACTAGGAGTAGTCCCACTACATCTCTGATACCCACAAGTCCTGCAAGGGGTGACAATAAACAC…
	bintangtinggiJX519494 ATAAACCCAGCAATCTGATCAACATTAGTCCTTAGCCTTACAACCAGCACCGCCATCACAATATCCAGCAACCACTGACTGCTGGCCTGATTAGGACTAGAATTAAACACCCTCAGCATCCTACCAATCATTATAAAATCACACCACCCACGAGCAACAGAAGCAACAACAAAATACTTCATAATCCAAGCCACAGCAGCAACAATAATCCTAATAGCCAGCATCATAACTGCATGACAGACAGGACAATGATCAATCCCCCACACCA???CCCCAACAACAACACTACTCACCACAACAGCAATCATACTAAAACTAGGGGTGGCCCCACTACATCTCTGATATCCGCAGGTCCTACAGGGAGTGACAATAGACAC…
	biordinisMF673951 ATAAACCCAATTATCTGATCCACATTAACAACAAGTCTACTATTAAGCACCATTATCACACTATCCAGCAACCATTGACTACTTGCCTGACTCGGACTGGAATTAAATACTCTAAGCATCCTGCCAATAATCATAAAATCTAATCACCCTCGAGCAACAGAGGCCACAACAAAATACTTCATAATCCAAGCAACAGCAGCAACTATAATCTTACTAGCAAGCATCATAAATGCTTGACAAACAGGCCAGTGAACAATCTACCACACCA???CACCAACCTCAACACTTATAGCTACAACAGCAATCATACTAAAATTAGGAGTTGCCCCTGTATACCTCTGATACCCACAAGTGCTACAGGGCACAACAATAAACACAGCC…
	bobrovi ?????????????TCTGATTCACACTTATAGTAAGTCTTGCAACAAGCACCATCATTACAATATCCAGCAACCACTGACTGCTAGCCTGAGTCGGACTAGAACTAAACACCCTTAGCATCCTACCTATAATCATCAAAACACACCACCCACGCGCAACTGAGGCTACAACAAAATACTTCCTAATCCAAGCAACAGCCGCAACTATAATCCTGCTAGCAAGCATTACAAACACCTGACAAACAGGCCAGTGATCCATCTCACACATAA???CACCGGCCCCCACACTACTTACTACAACGGCCATCATACTAAAACTCGGGGCCGCCCCGGTACACCTATGATACCCACAAGCACTCCAGGGTGTAACAATAAACACCGCACTAATCATCT…
	bokorensisKT013147 ATAAATCCCATAATCTGAGCCATATTAATAACAAGCCTAATAGCCAGCACCCTCATCACAATAATAAGCAACCACTGATTACTCGCCTGAGTTGGCCTAGAGCTAAACACCCTAAGCATCCTACCAGCGATCATAAAATCACACCACCCACGAGCAGCAGAAGCCACCACCAAGTACTTCCTAATCCAGGCAACAGCCGCAACCATAATCCTATTGGCTAGCATCATCACGGCCTGACAAACGGGCCAATGGTACATCTCCAACACCA???CACCAACCACAAAGACTTTGGCACCCTCAACTATGATATTAAAATTGGGCATTGCCCCTGGCCACCTGTGATACCCACAAGTACTACAAGGGGTGACAATAAACACCGC…
	boreoclivusJQ820307 ATAAACCCCCTCATTTGATTCTCACTAATTACAACCCTACTAGCTAGCACCATTATTACAATATCTAGCAACCACTGACTACTAGCCTGAGTGGGACTAGAACTAAACACCCTAAGCGTCCTCCCAATCATCATAAAGTCTCACCACCCACGAGCGTCTGAGGCCACAACAAAATACTTCCTAATCCAAGCCACAGCTGCAACCATAATCCTACTAGCTAGCATCATAAATGCATGACAAACAGGGCACTGATCCATTCAACACACCA???CACCCACACCAACACTCCTAGCTACTACAGCAATTATACTAAAACTTGGACTAGCCCCAGTACACCTCTGATACCCCCAAGTACTGCAAGGCGTAACAATAAATACAG…
	brevidactylusJX440527 ATAAGCCCACTAATCTGATCGATTTTCATTACCAGCCTCGCCACCAGCACAGTCATTACAATGGCTAGCCACCACTGACTATTAGCCTGGCTTGGCCTAGAACTCAACACCCTTAGCATACTACCAATTATTATAAAAGCGCAACACCCACGTGCTACCGAGGCTGCAACAAAATACTTCTTAATCCAAACCACCGCTGCTACACTAATTTTATTTGCAAGCACCACAAACGCATGACAAACCGGCCAATGATCCATCACAAACCCCT???CTGCCACCACAACACTACTTGTAACTACCGCAATTATACTAAAACTAGGCGTGGGCCCAGTACACATCTGATACCCCCAGGTCTTACAGGGGACCACCATATACAT…
	brevipalmatus_HLM0303 ATAAACCCACTAATCTGATCAACACTAACAATAAGCCTAACAACCAGCA?CATCATCACCATAGCAAGCAACCATTGACTGCTTGCCTGACTGGGGCTAGAACTAAACACCCTTAGTGTACTCCCCATTATTATGGGCCGCCACCACCCCCGCGCAACAGAAGCAACAACTAAATACTTCCTAGTCCAGGCCACAGCAGCAACCATAATCCTATTGGCCAGCATCATTAATACATGACAAACGGGCCAATGATCAATCACACATACCA???CACCAATAACAACACTACTCACCACAACAGCGCTAATACTAAAACTTGGCGTAGCCCCACTTCACCTATGATACCCCCACGTACTTCAGGGTTTAACAATAAACAC…
	bugiamapensis_1 ?????????????TCTGATCAACACTTCTCACAAGCCTCATAGCAAGCACATTCATCACAATATCCAGCAACCACTGGCTCCTAGCCTGATTCGGACTAGAACTCAACACACTTTGCATCCTACCAATAATAATAAAACCCCACCACCCACGTGCAGTTGAGGCCACCACAAAATACTTCCTAGTACAGGTCACAGCAGCCACAATAATCCTACTTGCAAGCATCATGAATGCATGACAAACAGGACACTGAACAATCACACACACC??????CCAACCACCACGATACTGACCACTATGGCAATTATATTAAAGCTCGGCGCCGCCCCAATATACATATGATACCCACATGTCCTGCAGGGGGTCACAATAAACACCGCTCT…
	Bunopus_tuberculatus ATCAGCCCACTAATCTGAGCACTACTAATTACAGGCCTCACCACCAGCACACTCATCACCATATCAAGTAACCACTGAATTCTAGCCTGACTAGGACTAGAATTAAACACCCTGAGCATCCTCCCAATCCTAATAAAGCCGCACCACCCCCGCGCAACAGAAGCAACCACAAAATACTTTCTACTCCAAGCAACCGCCGCAGCACTTATCATGTGCGCCAGCACACTAAACGCATGACAAACCGGACAGTGAACAATCATCAACACCACCTCACACACTGCCACCACACTAACAACAGTTGCAATCATATTAAAACTGGGCGCAGCTCCAGCCCACCTCTGATACCCAGAAGTACTGCAAGGGGTAACTCTCTCCACA…
	calamei_2 ????????????????????????????????????????????????????TTATTACAATATCTAGCAACCACTGATTTCTTGCCTGATTAGGCCTAGAACTAAACACCCTCAGCATTCTCCCAATCATTATAAAGTCCCACCACCCACGAGCAACAGAGGCCACAACAAAATACTTCCTAATCCAAGCCACTGCAGCCACTATAATCATATTGGCCTCCATTACAAACTCATGACAAACAGGCCAATGAACAATTACACACGCCA???CAGAAACCACAACACTACTTACCACTACAGCCGTTATATTAAAACTTGGCATCGCCCCAACACACCTATGATACCCACAGGTACTACAGGGGACAACAATATCTACAGCACTAGTAAT…
	caovansungiMF169954 ?????????????????????ACACTACTAATAAGCCTCGTAGCAAGCACAACCATTACAATATCCTGCAATCACTGACTATTGRCCTGATACGGACTAGAACTCAACACCCTTAGCATCATCCCAGCAATC??????????????????????????????????CACAAGACTACTTCCTAGTACAAGTGACAGACGCCACCATATTTCTGCTAGCTGCGATCTCAAGCGCATGACAAACAGGACACTGATGAATTACAAACACGG???CCCCAATCGCCACAATATTAGCTACAATGGCAATGATACTAAAACTCGGTGCCGCCCCAATATACATGTGATACCCAC???????????????TTACAATAAACCACG…
	capreoloidesJQ820310 ATAAACCCCCTAATTTGACTATTAATAATTTCAGGCCTGCTAACCAGCACCATTATCACAATGTCCAGCAATCATTGACTAATAGCCTGACTAGGACTAGAACTAAACACCCTCAGCATCCTCCCCATCATCATAAAATCACACCACCCCCGCGCAACAGAGGCCACAACAAAATACTTCCTAATCCAAGCCACTGCCGCAACCATAATTCTACTAGCCAGCATCATAAATGCATGACAAACAGGACAATGATCTATCCAACACACAA???CACCAACACCAACACTCCTCACCACAACAGCAATCATATTAAAGCTTGGACTAGCCCCAGTACACCTATGATACCCACAAGTACTACAGGGCGTAACAATAAACACA…
	cardamomensisKT013135 ATAAACCCTATAATTTGAGCCATATTAATAACAAGTCTGATAATCAGCACCCTCATCACAATAACAAGCAACCACTGATTACTTGCCTGAATTGGCCTGGAACTGAACACCCTAAGCATCCTCCCAGCGATCATAAAATCCCACCACCCACGAGCAGCAGAGGCCACGATCAAGTACTTCCTAATCCAAGCAACCGCCGCAACCATAATCCTATTAGCTAGCATTATCACTGCCTGACAAACAGGCCAATGGTACATCTCTAACACCA???CACCAACCACAACACTCTTAACCACAATAGCAATCATATTAAAACTAGGCATCGCCCCAGGCCACCTATGATACCCCCAAGTGCTCCAAGGGGTAACAATAAACAC…
	cattienensisMF169956 ?????????????????????????????????????????????????????????????????????AACCACTGACTCCTGGCCTGATTCGGGCTAGAACTAAATACACTCAACATCCTCCCGGCAATCATAAACCCCCACCATCCACGCGCCACTGAAGCCACAACAAAATACTTCCTAGTACAGGCACCGGCAGCCGCTATAATCCTACTAGCAGCCATCATAACTGCGTGACAAACAGGACACTGAACAATCACACACACCA???CACCAATTTCCACAACACTCACAACAATAGCAATTATACTAAAACTTGGCGCCGCCCCAATATACATATGATACCCGCACGTTCTTCAAGGGGTAACAATAAACACC…
	cavernicolus_CAS262973 ???????????????????????????????????????????????????????TTACAATGTCCAGTAATCACTGACTACTTGCCTGATTCGGAT?AGAACTA?ACACCCTAAGCATTCTTCCCGCAATCATAAAATCACACCACCCACGAGCAACCGAAGCCGCTACAAAATACTTCCTAATCCA?GTTACAGCCGCCACTATAATCCTACTGGCAAGCATCACAAACGCATGACAAACAGGACAATGAACAGTTACCCACACCA???CCCCCACCGCCACCATACTAATCACAATCGCAACCATAATAAAATTAGGCGCCGCCCCACTGTACATATGATACCCCCACGTACTCCAGGGAACTACAATAAACA…
	cayueensis_YPX1446 ?????????TTAATCTGATCCACACTAATTACAGGCCTAGCCACCAGCACCATCCTGACAATAGCCAGCCACCACTGACTGCTGGCCTGACTGGGCCTAGAACTAAACACCTTAAGCATCCTACCAATCATCATGAAGCCACTACACCCACGCGCAACAGAGGCCACAACAAAGTACTTTCTAATTCAGGCCACAGCCGCCACCATAATCCTCTTTGCAAGCACCACTAACGCATGACAGACCGGACAGTGGTCCATCACCAACACCT???CCACTACAACAGCACTACTCATCACTACAGCAATCATATTAAAACTTGGCCTAGCCCCAGTACACATCTGATACCCTCAAGTCCTACAGAGCTCCACCATGTACACCGC…
	cf_agamensisMH248907 ????????????????????????????????????????????????????????????????????????????????????????????????CTAGAACTAAATACACTAAGCATTCTACCAGCCATCATAAAATCACACCACCCCCGTGCAACTGAAGCCGCAACTAAATACTTCTTAATCCAAGTCACAGCCGCCACAATAATCCTACTAGCAAGCATTATAAATGCATGACAGACAGGACAATGATCTATCACACACACGA???CCCCAACAACAACCCTCTTAACTACAATAGCAATCATACTAAAACTAGGCGCCGCCCCAACATATATATGATACCCACACGTACTACAAGGAGTCACAATAAACACT…
	cf_albofasciatusJX440521 ATAAACCCCCTTACCTGACTGACACTAACAACAAGCCTAATGGCCAGCACCGTTATCACAATATCTAGCAACCACTGACTGCTTGCCTGACTAGGACTAGAACTTAATACACTCAGTATCCTACCAATCATCATACTAAACCACCACCCCCGAGCAACAGAAGCAGCAACAAAGTATTTCTTAGTCCAAGCTACAGCCGCCACCATAATCATACTGGCCAGCACAATAAACGCCTGACAAACAGGACAATGATCACTAACCCACCTGA???CCACACTAACAACACTACTCTTCACTACAGCACTCATATTAAAACTCGGGGCAGCACCAATACACCTATGATACCCGCAAGTCCTACAAGGAGTAACCATAAA…
	cf_annulatusGU366085 ATAAACCCAATCATCTGATCCCTTCTACTAATAAGCCTCGTAACTAGCACGACCATTACAATGTCTAGCACACACTGACTCCTAGCTTGATTCGGACTAGAACTAAACACATTAAGCATCCTACCAGCAATTATAAAATCACACCACCCACGTGCAACCGAGGCCGCTACAAAATACTTCTTAATCCAAGTCACTGCCGCCGCCATAATTCTTTTAGCAAGCATTACAAATGCATGACAAACAGGACACTGAACAATCACACACGCCA???CACCAACCACCACGCTACTAGCTACAATAGCAATCATACTAAAACTAGGCGCCGCCCCAGTATACATATGATACCCCCACGTACTACAGGGCACCACAACAAACACC…
	cf_brevipalmatus_MT468899_ ATAAACCCACTAATCTGATCAACACTAACAATAAGCCTAACAACCAGCACCATCATCACCATAGCAAGCAACCATTGACTGCTTGCCTGACTGGGGCTAGAACTAAACACCCTTAGTGTACTCCCCATTATTATGGGCCGCCACCACCCCCGCGCAACAGAAGCAACAACTAAATACTTCCTAGTCCAGGCCACAGCAGCAACCATAATCCTATTGGCCAGCATCATTAATACATGACAAACGGGCCAATGATCAATCACACAT???ACCACACCAATAACAACACTACTCACCACAACAGCGCTAATACTAAAACTTGGCGTAGCCCCACTTCACCTATGATACCCCCACGTACTTCAGGGTTTAACAATA…
	cf_brevipalmatus_USMHC_2555 ATAAACCCACTAATCTGATCAACACTAACAATAAGCCTGGCAACCAGCACCATCATCACCATAGCAAGCAACCACTGACTACTTGCCTGACTGGGACTAGAACTAAACACCCTTAGTGTACTCCCCATTCTCATAGGCCGCCACCACCCCCGCGCAACAGAAGCAACAACTAAATATTTCCTGGTCCAAGCCACGGCAGCAACCATAATCCTACTAGCCAGCATCATTAATACATGACAAACGGGCCAATGATCAATCACACACACCA???CACCAATAACAACGCTACTCACCACAACAGCACTAATACTAAAACTCGGCGTAGCCCCACTTCACCTATGATACCCCCACGTACTTCAAGGTCTAACAAT…
	cf_cattiensis_NCSM80370 ATTAACCCACTAATTTGATCTACACTACTAACAGGCCTCGTAGCAAGTACAATTATTACAATATCCAGCAACCACTGACTCCTAGCCTGATTTGGACTAGAACTAAACACACTCAGCATCCTCCCAGCAATCATCAACCCACATCACCCCCGCGCCACTGAAGCCACAACAAAATACTTCCTAGTACAGGCAACAGCAGCCGCCATAATCCTACTAGCAAGCATCATAAGCACATGGCAAACAGGACATTGAACGATTACACACACCA???CACCAATCGCCACGTTACTTGTCACAATAGCAATCATACTAAAACTTGGGGCAGCCCCAATACACATATGATACCCCCACGTCCTTCAGGGGGTAACAATAAAC…
	cf_consobrinusGU550725 ATAAACCCACTAATCTGACTACTACTGCTACTAAGCCTTACAACCAGCACTATCATCACCATAACCAGCAACCACTGACTACTCGCCTGACTCGGACTAGAACTAAACACACTAAGCATTCTACCAGCTATCATAAAGTCACATCACCCACGCGCAACTGAAGCCGCAACAAAATACTTCTTAATCCAAGTAACAGCCGCCACTATAATCCTACTAGCAGGCACAACAAACGCCTGACAAACAGGACACTGATCAATCACCCACACCA???CACCAACATTCACACTCCTGACCACAACTGCAATCATATTAAAACTGGGCACAGCCCCAATATACATGTGATACCCACAAGTACTCCAAGGTACCACAATAAACA…
	cf_consobrinusJX440528 ????????????????????????????????????????????????????????????????????????????????????????????????????????????????????????????????????????????????????????????????????????????????????????????????????????????????????????????????????????????????????????????????????????????????????????????????????????????????????????????????????????????????????????????????????????????????????????…
	cf_deccanensis_KM878628 ATAAATCCACTAGTCTGACTAACACTCACAACAAGCCTGACAGCCAGCACTATWATCACAATGTCCAGCAACCACTGACTACTTGCCTGACTAGGACTAGAACTCAACACACTTAGCATCCTACCCCTCATCACACTAAGCCACCATCCCCGAGCAACAGAGGCGGCAACAAAATACTTCTTAGTTCAGGCAACAGCCGCCTCTATAATCATACTAGCCAGCACAATAAATGCCTGACAAACAGGACACTGATCACTGGGCCACCTGA???CCACATTAACAACACTGCTCATTACCACAGCAATCATACTAAAACTAGGAGCAGCCCCAATACACCTATGATACCCGCAAGTCCTACAAGGGGCAACCATAAAT…
	cf_fasciolatumKM255185 ATAAACCCACTAATCTGAGCCACACTAATTACCAGCCTCGCAACCAGCACCATTATCACAATATCCAGCAACCACTGACTATTGGCCTGACTTGGACTAGAACTAAACACCTTGAGCATCCTACCAATCATGATAAAATCTAACCACCCCCGTGCAACAGAGGCCACAACAAAATACTTCCTAATCCAGGCCACCGCCGCCACCATAATCTTATTCGCAGGCACAACAAATGCATGACAAACAGGACTATGATCAATCACCAGCACCT???CTGCAACTACAACACTACTAACCACAACCGCAATTATGCTAAAACTAGGCCTTGCCCCTGCCCACATATGATACCCACAAGTCCTACAAGGCACAACCATATACA…
	cf_halbeii_sp_IA_2014KM255193 ATTAACCCACTAATCTGATCCACGCTTATTACAGGCTTAGCCACCAGCACCATCCTGACAATAGCCAGCCACCACTGACTGCTAGCCTGACTGGGCCTAGAACTAAACACCTTAAGCATCCTACCAATCATCATGAAGCCAATACACCCACGCGCAACAGAGGCCACAACAAAGTACTTTCTGATTCAAGCCACAGCCGCCACCATAATCCTCTTTGCAAGCACCACTAACGCATGACAGACCGGACAGTGGTCCATCACCAGCACCA???CCACTACAACAGCACTGCTCGTCACTACAGCAATCATATTAAAACTTGGCCTAGCCCCAGTACACATCTGATACCCTCAAGTCCTACAGAGCTCCACC…
	cf_interdigitalis_sp10_MT468902 ATAAACCCCCTAATCTGATCAACACTCACAATAAGCCTAGCACTCACCACTGTCATCACCATGTCTAGCAGTCACTGATTACTGGCCTGACTAGGACTAGAGTTAAACACCCTTAGTGTACTTCCCATTATCATGCACCACCACCACCCCCGCGCATCAGAAGCAACAACAAAATACTTCCTAATCCAAGCCACAGCCGCAACAATAATCCTGCTAGCCAGCATCATCAGCGCCTGACAGACAGGCCAATGATCAATCACCCAC???ACCACTCCAACAGCTACACTACTCACCACAACAGCACTAATACTAAAACTCGGAATCGCCCCACTCCACCTATGATACCCACAAGTGCTACAGGGCACAA…
	cf_interdigitalis_sp9_MT468909 ATAAACCCCCTAATCTGGTCAACATTCACAATAAGCCTCGCAATCGCCACTGTCATCACCATGTGTAGCAATCACTGACTACTAGCCTGACTAGGACTAGAGTTAAACACCCTTAGCGTACTCCCTATTATCATCCACCACCACCACCCCCGAGCAGCAGAAGCAACAACAAAATACTTCCTAATCCAAGCCACAGCCGCAACAATAATCTTGCTAGCCAGCATCATCAGCACCTGACAGACAGGACAATGATCAATCACCCAT???ACCACCCCAACAGCTACACTACTCACCACCACCGCACTAATACTAAAACTCGGCATCGCCCCACTCCACCTATGATACCCACAAGTGCTCCAGGGCACAAC…
	cf_interdigitalisJQ889181 ???????????????????????????????????????????????????????????????????????????TGACTGCTGGCCTGACTAGGACTAGAGTTAAATACCCTTAGCGTACTCCCTATTATCATACACCGCCACCACCC?CGCGCATCAGAAGCAAC?ACAAAATACTT?CTAATCCAGGCCACAGCCGCAACAATRATCCTGSTAGMCAGCATCATCAGCACCTGACAGACAGGCCRGTGATCAATCCCCCACACCA???CCCCAA?AGCCACACTGTTCACCACAACAGTGATTATACTAAAACTCGGGATCGCCCCACTCCACCTATGATACCCACAGGTGCTACAGGGCGCAACAATAA…
	cf_intermedius1_GU550710 ATAAACCCAATAATTTGAGCCATATTAATAACAAGCCTAATAATTAGCACCCTCATCACAATAATAAGCAACCACTGATTACTTGCCTGAATTGGCCTAGAACTAAACACCCTAAGCATCCTACCAGCGATCATAAAATCTCACCACCCACGAGCAGCGGAAGCCACCATTAAATACTTCCTAATCCAAGCAACCGCCGCAACTATAATCCTACTAGCTAGCATTATTACCGCCTGACAAACTGGCCAATGATACATCTCCAACACCA???CCCCAACCACAACACTTCTAGCCACAATAGCCATCATACTAAAACTGGGTATCGCCCCAGGCCATCTATGGTATCCCCAAGTACTACAAGGGGTAACAATAAA…
	cf_intermedius2_KT013117 ATAAATCCAATAATTTGAGCCATATTAATAACAAGTCTAACAGCCAGCACCCTCATCACAATAATAAGCAACCACTGATTACTTGCCTGAATTGGCCTAGAACTAAACACCCTAAGCATCCTACCAGCGATCATAAAATCTCACCACCCACGAGCAGCGGAAGCCACCATTAAGTACTTCCTAATCCAAGCAACCGCCGCAACTATAATTCTACTAGCTAGCATTATTACTGCCTGACAAACTGGCCAATGATACATCTCCAACACCA???CTCCAACCACAACACTTCTAACCACAATAGCCATCATACTAAAACTAGGTATCGCCCCAGGCCATCTATGGTATCCCCAAGTACTACAAGGGGTAACAATAAA…
	cf_intermedius3_JX519469 ATAAACCCCATAATTTGAGCCATATTAATAACAAGCCTGATAATCAGCACCCTCATCACAATAATAAGCAACCACTGACTACTTGCCTGAATTGGCCTAGAAATGAACACCCTAAGCATCCTACCAGCGATCATAAAATCCCACCACCCACGGGCAGCGGAGGCCACCATTAAGTACTTCCTAATCCAAGCAACCGCCGCAACTATAATCCTACTAGCTAGCATTATTACTGCCTGACAAACCGGCCAATGATACATCTCCAACACTA???CTCCAACCACAACACTTTTAACCACAATAGCTATTATATTAAAACTGGGCATCGCCCCGGGCCACCTATGATACCCCCAAGTACTACAAGGGGTAACAATAAA…
	cf_loriae_Bunisi_HQ401209 ATAAACCCACTAATCTGATTCACACTAATTATAAGCCTACTAACCAGCACCATTATCACAATATCTAGCAACCATTGATTGCTGGCCTGAATGGGACTAGAACTAAACACCCTCAGCGTCCTACCAGTCATCATAAAGTCACATCACCCCCGCGCAACAGAAGCAACAACAAAGTACTTCCTAGTCCAAGCCACAGCCGCAACCATAATCCTACTAGCCAGCATCACAAATGCGTGACAAACAGGACAATGATCAACCCAACACACTT???CTCCCACAACCACCCTCATCATTACAACAGCAATCATACTTAAACTTGGAATGGCCCCAGTACACCTCTGATACCCACAAGTACTACAAGGCATAACAATAA…
	cf_loriae_Fane ??????????????????????????????????????????????????????????????????????????????????????????????????????????????????????????????????????????TCACACTTTCCTTACGCAACGGAGGCCGCAACAAAATACTTCATAATCCAGGCCACAGCCGCAACGATAATTCTACTAGCTAGCATCATAAATGCATGACAAACAGGTCAATGATCAATTCAACACACAT???CCCCAACAACTACCATACTCACAACAGTAGCAATCATGCTAAAATTAGGACTAGCCCCAGTACATCTTTGATACCCACAAGTACTACAAGGTGTAACAATAAACACCGCACTA…
	cf_loriae_Wau_JQ820299 ATAAACCCCCTAATCTGACTAACACTGATTATAAGCCTCCTAACCAGCACCACTATCACAATATCTAGCAACCACTGATTGCTGGCCTGAATAGGACTAGAACTAAATACCATCAGTGTCCTACCAATCATTATAAAATCACACCACCCACGATCAACAGAAGCCGCAACAAAATACTTCCTAATCCAAGCCACAGCCGCCACCATAATCCTACTGGCTGGCATCACAAATGCATGACAAACAGGACAATGAGCAATACAACACACTT???CCCCAACAGCCACCCTCATCATCACATTAGCAATTATACTAAAACTTGGAATGGCCCCAGTACACCTCTGGTACCCCCAAGTACTACAGGGCACARCAATAAGCA…
	cf_loriae_Yuro ATAAACCCACTCATCTGATTTACACTAATCACAAGCCTATTTATTAGCACCATCATCACAATATCCAGTAACCACTGATTACTAGCATGATTAGGACTAGAACTAAACACCCTTAGTGTTCTACCAATTATTATAAAATCACACCACCCACGCGCAACAGAAGCCGCAACAAAATACTTCATAATCCAAGCTACAGCCGCAACAATAATTCTACTAGCTAGCATCATAAATGCATGACAAACAGGACAATGATCAATCCAACACACCA???CACCAACGACCACCATACTCACAACAGTGGCAATTATACTAAAACTAGGACTTGCCCCAGTACACCTCTGATACCCACAGGTACTACAAGGCGTAACAGTAAACACCGCACTA…
	cf_malayanus_CUS016 ???????????????????????????????CCAGCCTTACAACC?GCACACTCATTACCATGGCTAGTAACCACTGACTACTGGCCTGATTAGGACTAGAACTCAACACACTAAGCATCCTACCAATCATTATAAAATCACACCACCCCCGCGCAACAGAAGCAACAACCAAGTACTTCCTAATTCAAATAACAGCCACCGCAATAATCCTACTAGCAGGCATCATAAATGCATGACAAACAGGACACTGAACAATCACCCACACTA???CACCAACACCGACACTCCTAACAGCAACAGCAGTCATACTAAAACTGGGCATGGCCCCAATATACATGTGATACCCACAAGTACTACAAGGGGTCTCAATAAACACCG…
	cf_matsuii_MN884159 ?????????????????????ATACTAATTACCCGCCTCTTAACCAGCACGATTATCACCATATCTAGCGGTCCTTGGCTGCTAGCCTGATTCGGGCTAGAACTAAACACACTAAGCATCCTACCAGCGATCATAAAATCGCACCACCCCCGCGCAACCGAAGCCGCAACAAAATACTTCTTAATCCAAGTTACCGCTGCCGCAATAATTCTCCTAGCAAGTACAACAAATGCCTGACAAACAGGACAATGGACAATCACGCACACCA???CACCAACCACAACACTACTAACCACAATAGCGATTATACTAAAACTTTGAGCAGCCCCAACATACATGTGATACCCCCACGTACTACAAGGAACAACATTAAACATCG…
	cf_nebulosus_2_KM878620 ATAAACCCCCTAATTTGATTTACATTAATAACCAGCTTGACATCAAGCACCGTCATCACAATATCAAGCAACCACTGACTGCTCGCCTGGCTTGGCTTAGAACTAAATACACTCAGCATCCTCCCCGCCATCATAAAATCACACCACCCTCGAGCAACAGAGGCAGCAACAAAATACTTCCTAGTTCAGGCCGCCGCAGCCACCCTGATTCTATTCGCAAGCACTACAAATGCGTGACAAACAGGGTCCTGATCTATTACCCACATAA???CACCAACCACAACACTACTCACCACCATAGCAATCATACTAAAACTTGGTATTGCTCCAACACATCTATGATACCCACAAGTACTGCAAGGGACAACAATAAAC…
	cf_nebulosus_3_KM878621 ATAAACCCCCTAATTTGATTCACACTAATAACTAGCCTGGCATCAAGCACCATCATCACAATATCAAGCAACCACTGACTACTCGCCTGACTCGGCCTAGAACTAAATACATTAAGCATCCTCCCCGCCATCATAAAGTCCCACCACCCACGGGCAACAGAAGCAGCAACAAAATACTTCCTGGTCCAGGCCGCCGCAGCCACTATAATCCTATTCGCAAGCACTACAAATGCATGACAGACAGGATCATGATCTATTACCCACACAA???CACCTGTCACAACATTGCTCACCACAGTAGCAATCATACTAAAACTTGGCGCCGCTCCAACACACCTGTGGTACCCACAAGTACTACAGGGCACAACAATAAAC…
	cf_nebulosus_KM878619 ATTAACCCACTAATTTGATTTACACTAATAACTAGCCTGACATCAAGCACCATCATCACAATATCAAGCAACCACTGACTACTCGCCTGGCTCGGCCTAGAACTAAATACATTAAGCATCCTCCCCGCCATCATAAAGTCTCACCACCCCCGAGCAACAGAGGCAGCAACAAAATACTTCCTAATCCAAGCCGCCGCAGCCACTATGATTCTATTCGCAAGCACCACAAATGCATGACAAACAGGATCCTGATCTATTACCCACATAA???CGCCTAGCACAACACTACTTACTACAGTAGCAATCATACTAAAGCTTGGCGTTGCTCCAACACATCTGTGATACCCACAAGTACTGCAAGGAACAACAATAAACAC…
	cf_oldhami_AP018118 ATAAACCCACTAATCTGATCCACGCTCATAGTAAGCCTTGCAACCAGCACCATCATCACAATATCCAGCAACCACTGACTACTAGCATGACTTGGACTAGAACTCAACACCCTAAGTATCCTACCAATAATCATTAAACTCCACCACCCGCGCTCAACCGAGGCCACAACAAAATATTTCCTAGTCCAAGCCACCGCTGCAACCTTAATCCTACTTGCAAGCATCACCAACACATGACAAACAGGACAATGAACTATCTCCCACATAA???CCCCAACCACAACCCTCCTCACCACCTCAGCAATCATACTAAAACTAGGAATTACACCAATACACCTCTGATATCCACAAGTCCTACAAGGAACAACGATGGGCACCG…
	cf_oldhami_HLM0307_Suan_Phueng ATAAACCCACTAATCTGATTCACACTCATAATAAGCCTTACAACCAGCACCATTATCACAATGTCCAGCAACCACTGACTACTAGCATGACTTGGACTAGAACTCAACACCCTTAGTATTCTACCAATAATTATCAAGTCCCACCACCCGCGCTCAACCGAAGCCACAACAAAATATTTCCTAATCCAGGCCACAGCAGCAACTCTGATCCTATTAGCAAGCATTACCAACACATGACAAACAGGACAATGAACCATCTCCCACATAA???CTCCAACTACAACCCTCCTTACCACCACAGCAATTATACTAAAACTAGGAATTACACCGATACACCTCTGATACCCACAGGTCCTACAAGGGACAAC…
	cf_oldhami_sp7_MT468910 ATAAACCCACTAATCTGATTCACACTCATAATAAGCCTTACAACCAGCACCATTATCACAATATCCAGCAACCACTGACTACTAGCATGACTTGGACTAGAACTCAACACCCTTAGTATTCTACCAATAATTATCAAATCCCACCACCCGCGCTCAACCGAAGCCACAACAAAATATTTCCTGATCCAGGCCACAGCAGCAACTCTGATCCTATTAGCAAGCATTACTAACACATGACAAACAGGACAATGAACCATCTCCCACATAA???CCCCAACTACAACCCTCCTTACCACCACAGCAATTATACTAAAACTAGGAATTACACCGATACACCTCTGATACCCACAGGTCCTACAAGGAACAACAATAGGC…
	cf_oldhami_sp8_MT468911 ATAAACCCACTAATCTGATTCACACTCGTAATAAGCCTCACAACCAGCACCATCATCACAATATCCAGCAACCACTGACTACTAGCATGACTCGGACTAGAACTCAACACCCTAAGCATTCTACCAATAATCATTAAGTCCCACCACCCGCGTGCAACCGAAGCGACAACAAAATACTTCCTAATCCAGGCCACAGCTGCAACGCTAATCCTACTAGCAAGCATCACCAATACATGACAAACAGGACAGTGAACCATCTCCCACATAA???CCCCAACCACAACCCTCCTTACCACCACAGCAATCATACTAAAACTAGGTGCCGCACCAATACACCTCTGATACCCACAAGTCCTACAAGGAACAACAATGACC…
	cf_philippinicusGU550825 ATAAGCCCCACCATCTGAATACTATTACTAACAAGCCTCCTAACTAGCACAGTCATCACCATATCCAGCAATCACTGATTACTGGCCTGATTTGGACTAGAACTAAACACACTAAGCATTCTACCAATAATCATAAAGTCCCATCACCCCCGTGCAACTGAGGCAGCAACAAAATACTTCTTAATCCAAGTCACTGCCGCTGCCATAATTCTCTTAGCGGGCATCACAAATGCCTGACAAACAGGACAATGAACAATCACACACACCG???CCCCAACCACCACACTTCTAACCACAATAGCAATCATACTAAAGCTCGGCGCTGCCCCACTGTACATATGATACCCCCATGTACTACTAGGAACCACAACAAA…
	cf_pubisulcus_BRK720 ?????????????????????????????????????????????AGCACACTCATCACAATGTCCAGCAGCCACTGACTACTAGCCTGATTTGGACTAGAACTAAACACACTAGCTATTCTACCAATAATCATAAAATCACACCACCCACGTTCAACCGAAGCAGCAACAAAATATTTTTTAATCCAAGTCACTGCTGCCACCATAATCCTACTAGCAAGCACCATAAATGCATGACAAACAGGACAATGAACAATCACACACACCA???CCCCAACCGCCACACTACTGATTACAATAGCAATTATACTAAAACTAGGAGCTGCCCCAATATACATATGATACCCCCACGTACTACAAGGCGCCACAATAAACACC…
	cf_pubisulcus_CAS262963 ?????????????????????????????????????????????????????????????????????????????????????????????????????ACTTAACACACTAAGCATCCTCCCTGCAATCATACAGTCACACCACCCACGAGCAATTGAGGCCGCAACAAAATACTTTCTCATCCAGGTCACTGCCGCTGCCATAATTCTCCTAGCAAGCATAACAAACGCATGACAAACTGGACAATGAACAATCGCCTATGCCA???CTACAACTACAACACTACTAACCACAATAGCACTTATACTAAAATTAGGCACCGCCCCAATATACATATGATACCCCCACGTACTACAGGGAACTACAACAAAC…
	cf_saiyok_HLM0334_Suan_Phueng ATAAACCCACTAATCTGATTCACACTAGTAATAAGCCTCATAACCAGCACCATTATCACAATAGCCAGCAACCACTGACTACTGGCATGACTCGGACTAGAACTAAACACTCTAAGCATCCTACCAATAATTATTAAACTACACCACCCCCGCTCAACCGAGGCAACAACAAAATACTTCCTAATCCAAGCCACCGCTGCAACACTAATCTTGCTAGCAAGTATCACCAACACATGACAAACAGGACAGTGATCTATCTCCCACATAA???CCCCGACCACAACCCTCCTTACCACAACAGCAATCATACTAAAGCTGGGAATCGCACCAATACACCTGTGATACCCACAAGTCCTGCAAGGTGTGACA…
	cf_serratus ?????????????????????????????????????????????????????CATC?CAATATCCAGCAGCCACTGATTGC?AGCATGACTTGGGCTAGAACTAAACACCCTCAGC?TCCTGCCAATTATTACAAAATCAC?CCACCCACGCGCAACAGAAGCCGCAACAAAATATTTCATAATTCAGGCCACAGCCGCAACAATAATCCTACTAGCTAGCATCATAAATGCATGACAAACAGGCCAATGATCAATCCAACACACCT???CCCCAACAACTACTATACTTACAACAGTAGCTATTATACTAAAGCTAGGACTAGCACCAGTACACCTCTGATATCCACAAGTACTACAAGGCGTAACAATAAACACCGCACTAGTA…
	cf_speciosusKM878629 ATAAACCCCCTAATCTGACTAACACTAACAATTAGCCTCACAGCAAGCACCATCATCACAATATCAAGCAACCACTGACTACTGGCCTGACTAGGACTAGAACTAAATACCCTAAGCATCCTTCCAATTATCATAAAACCCCACCACCCCCGAGCAGCAGAAGCAACAACAAAATATTTCCTCATCCAGGCCGCCGCAGCAGCCACCATCCTACTAGCAAGCACCATCACCGCATGACAAACTGGAAGCTGATCAATCACCCACTCTG???GACCAACCACCACACTACTAATTACCACAGCAATTATATTAAAACTGGGAGCAGCCCCGGCACACCTATGATACCCACAAGTACTACAAGGAACCACAATAGGCGCC…
	cf_yangbayensisMF169968 ATAAACCCGCTAATCTGATCAACACTACTAACAAGCCTTGCAGCAAGCACAATTATCACAATATCCAGCAACCACTGGCTTCTAGCCTGATTCGGACTAGAACTCAACACACTCAACATCCTGCCGGCTATCATAAAATCCCACCACCCACGCGCAACAGAAGCAACCACTAAATACTTCCTAGTGCAGGTCACCGCAGCCACTATAATCCTACTAGCAAGCATCACTAGTGCATGACAAACAGGACACTGAACAATCACACACACCA???CCCCAATCACCACGCTACTTACAACAATGGCAATCATACTGAAACTGGGCACCGCCCCAATATACATATGATACCCACACGTCCTACAAGGAGCTACAATAAAC…
	chambaKM255191 ATAAACCCCATTATCTGAGCCACCCTAATTTCAAGCCTTGCCACCAGCACAATCATCACAATGACCAGCAACCACTGGCTACTGGCCTGACTTGGCCTGGAACTCAACACCCTCAGCATCTTACCCCTCATCATAAAACCCCACCACCCACGCGCAACAGAGGCCACTACCAAATACTTCCTAATCCAGGCCACAGCTGCCGCCATCATCCTATTTGCCACCACAACAAACGCATGACACACAGGCCAATGAACCATCACACACACCA???CCCCAACAGCCGCCACACTCATCACAATCGCAATCATACTAAAACTAGGCCTCGCCCCCACCCACCTCTGATACCCCGGAGTACTACAAGGCTCCACCTTATACACCGCCTTA…
	chanhomeaeJX440529 ATAAATCCACTAATTTGACTGACCCTGATCACAAGCCTATTAATAGGCACCATTATCACAATATCAAGTAATCACTGACTACTAGCCTGAGTGGGCCTAGAACTGAGCACCCTTAGCATCCTACCAATTATTATAAAGTCTCACCACCCACGCGCAACAGAAGCAGCAACAAAATACTTCCTAATTCAAGCCACAGCAGCCACCATAATCCTGTTGGGCTGCATCACAAACGCATGACACTCCGGCCAATGATCAATCACACACACTA???CAACAACTACCACACTACTAACCACAATAGCCATCATATTAAAACTTGGTATTGCCCCCACACACCTATGATACCCACAAGTACTGCAAGGCACAACCACATACACAGC…
	chaunghanakwaensisMH198644 ATAAACCCACTAATCTGATTCACACTTATAACAAGCCTCACAGCCAGCACCATTATCACCATATCTAGCAACCACTGATTACTAGCCTGATTGGGCTTAGAACTAAACACCCTAAGCGCCCTCCCAATAATCATCAAAACACACCACCCCCGTGCAGCTGAAGCCACAACAAAATACTTCCTAGTACAAGCCACAGCAGCAGCCATAATCCTACTAGCAGGCACTGTAAACGCATGACAAACAGGACAGTGGGCCATCACGCACATCA???CCACAATCCCTGCAATCATTACCACAACAGCTCTCATACTAAAACTAGGACTCGCCCCGCTACATCTATGATACCCACAAGTACTACAAGGCGTGACAATA…
	chauquangensis_1 ????????????????????????????????????????????????????????????????????????????????????????????CGGACTAGAGCTAAACACCCTCAGCATCCTACCAATAATCATCAAAACACACCACCCACGCGCAACTGAAGCTACAACAAAATACTTCCTAATCCAGGCAACAGCCGCAGCCATAATTCTATTCGCGAGCATCAAAAACACTTGACAAACAGACCAATGATCCATCTCACACATAA???CGCCAACCCCCACACTACTTACCACAACGGCCATCATACTAAAACTCGGGGCCGCCCCGGTGCACCTATGATACCCGCAAGCACTACAAGGGGTAACAATAAACACCGCAC…
	chrysopylosMH764601 ATAAACCCACTAATCTGATCAATACTAATCGCGGGCCTTGCCACTAGCACGATCATCACAATGGCTAGCCACCACTGATTACTCGCCTGATTAGGCCTAGAGCTCAACACCCTAAGTATTATGCCCATTATTATAAAGACACAACACCCTCGTGCAACCGAGGCAACAACAAAATACTTCATCATCCAAGCCACTGCCGCTACAATAATTCTATTTGCAAGTACCCTAAACACATGACAAACCGGCCAATGATCAATCGCCAACTCCT???CTCCCACCACGACACTACTCACAACTACAGCAATTATACTAAAACTAGGCCTAGCCCCAGTACACATCTGATACCCACAGGTCCTGCAAGGCACTACCATGTACACTG…
	chungi_NCSM80366 ATCAACCCGCTAATTTGATCAACACTACTAATAGGCCTCGTAGCAAGCACAGTCATCACAATATCCAGCAACCACTGACTCCTAGCCTGATTCGGACTAGAATTAAACACACTCAGTATCCTCCCAGCAATCATGCGCCCCCACCATCCCCGCGCCGCTGAGGCCACAACAAAATATTTCCTAGTACAAGCAACAGCGGCCGCTATAATCCTACTAGCAAGCATCACAAGTGCATGACAAACAGGACATTGAACAATCACACACACCA???CACCAGCTGCCACAATACTTACCACAATAGCAATCATACTAAAACTTGGCGCCGCCCCGATATACATATGATACCCTCACGTTCTTCAGGGGGTAACAATAAACACCGCAC…
	collegalensisKX632365 ATAAACCCCCTAATCTGACTCACACTAATAACCAGCCTCACAGCAAGCACCATCATCACAATGTCAAGCAACCACTGACTACTAGCCTGACTCGGACTAGAACTAAATACCCTAAGCATCCTCCCCATTATCATAAAACCCCACCACCCACGAGCAGCAGAGGCAACAACAAAATATTTCCTCGTTCAAGCCACCGCAGCAACCACTATCCTCCTAGCAAGCACCACAACCGCATGACAGACTGGAAACTGATCAATCACCCACTCCG???GCCCAACCGCCACACTATTAATTATCCTGGCAATCATATTAAAACTGGGGGCAGCCCCAACACACCTCTGATACCCCCAGGTGCTACAAGGAACCACAATGAGCAC…
	condorensisKT013196 ATAAACCCACTTATTTGAACCCTACTACTAACAAGCCTACTAACAAGCACGCTCATTACAATATCCAGCAACCACTGATTGCTCGCCTGATTAGGACTGGAACTAAATACCCTCAGTATCCTACCAATAATCATAAAATCTCATCACCCGCGAGCAACAGAAGCAGCAACAAAATACTTCCTAATCCAGGTCACAGCTGCCACCATAATTCTACTAGCCAGCACACTAAACTCATGACAAACTGGTCACTGATCGATCTCACACACCA???CACCAACCCCCACACTCCTTATCACCCTAGCAATCATACTAAAATTGGGCACCGCCCCCATATACATATGGTACCCACACGTACTGCAAGGGGCTACAATAAACACAG…
	crustulusMN640776 ?TAAGTCCCCTAATCTGACTAACACTAATTACAAGCCTTACAGCCAGCACAGTAATCACAATATCTAGCAATCACTGACTCTTGGCCTGACTGGGACTAGAGTTAAACACCCTCAGCATCCTACCCATTATCATAAAATCCCACCACCCGCGAGCAACAGAGGCAGCAACAAAATACTTCCTAGTCCAAGCAACAGCAGCAACCATAATCCTATTAGCCAGCATCATAAATGCATGGCACACCGGACAATGGTCAACACAACACAACT???CACCAATAACTACACTACTCACCACAATAGCAATCATATTAAAACTGGGCATTGCCCCACTACACCTATGATACCCGCAGGTACTACAAGGGGTTCCAATAAACACAGCA…
	cryptus ??????????????????????CACTACTAACAAGTCTCGTAGCCAGCACGATCATTACCATATCCAGCAACCACTGACTGCTCGCCTGACTCGGCCTAGAACTCAACACACTCAGCATCCTACCAGTAATCATAAAATCCCACCACCCCCGTGCAACAGAAGCAACAACAAAATACTTCCTAGTACAAGCCACCGCCGCAGCAATAATTCTACTGGCAAGCATCATAGGCGCATGACAGGCCGGACACTGATCAATATCCCACGCCA???CCCCTATCCCTACAATACTGACCACAATGGCAATCATACTAAAACTCGGGGCCGCCCCAATATACATGTGATACCCACAAGTCCTACAAGGCGTCACAATAAATACAGCCCTGCTAATCT…
	cucdongensisMF169959 ??????CCGCTAATCTGATCAACACTACTAACAAGCCTTGTAACAAGCACAATTATCACACTATCCAGCAACCATTGGCTTCTGGCCTGATTCGGACTAGAACTTAACATACTCAGCATCCTACCAGCTATCATAAAATCCCACCACCCCCGTGCAACCGAGGCAGCCACTAAATACTTCCTAGTACAAGTCACAGCAGCCACCATGATCTTACTAGCAAGCATCACTAATGCATGACAAACAGGACACTGAACAATCACACACACCA???CCCCCATCACCACCCTACTTATAACAATAGCAATTATACTGAAACTGGGCACCGCTCCAATATACATATGATACCCGCACGTCCTGCAAGGGACCACAATAAACACA…
	cucphuongensis_1 ???????????????????????ACTTTCACTAAGCCTTGTAACAAGCACCATTATCACCATGTCCAGCAACCACTGACTACTAGCCTGAGTCGGACTAGAACTAAATACCCTCAGCATCCTACCCATAATCATCAAAACACACCACCCACGCGCAACCGAAGCAACGACAAAATACTTCCTAGTCCAAGCAACAGCCGCAACTATAATCCTATTGGCGAGCATCACAAACACCTGACAAACAGGCCAATGAACCATCTCGCACATAA???CACCAGCCCCCACACTACTTACCACAACGGCCATCATACTAAAACTCGGAGCTGCCCCGGTACACCTATGATACCCACAGGCACTACAAGGAGTGACAATAAACACCGCAC…
	culaochamensis_LSUHC_11414 ATAAACCCACTAATCTGATCAACACTCCTGACAAGCCTCCTAGCCAGCACTATCATCACAATATCCAGCAACCACTGGCTGCTGGCCTGATTCGGACTAGAACTAAACACGCTCAGCATCCTACCAGCAATCATTAAACCCCATCACCCCCGTGCAACCGAAGCAACAACAAAATACTTCCTAGTACAGGCCACAGCCGCCACTATAATCCTACTGGCAGGCATCATAAACGCATGACAAACGGGACACTGAACAATCACACACACTG???CCCCGCTCACCACACTAATAGCCACCGTGGCAATCATACTAAAACTCGGCGCCGCCCCAACATACATATGATACCCACACGTACTACAGGGGGTCACAATA…
	dammathetensisMF872277 ?????????????TCTGATTCGCACTTATAACAAGCCTCACAGCCAGCAACATCATCACCATATCTAGCAACCACTGACTACTAGCCTGACTAGGCCTAGAACTAAACACTCTTAGCGCCCTCCCAATAATCATCAAAACACACCACCCCCGTGCAGCTGAAGCCACAACAAAATACTTCATAATCCAGGCCACAGCAGCAGCCATAATCCTACTAGCAGGCACTGTAAACGCATGACAAACAGGACAGTGGGCCATCGCTAACATCA???CCACAATCCCTGCAATCATTGCCACAACAGCTCTTATATTAAAACTAGGACTAGCCCCACTACACCTATGATACCCACAAGTACTACAGGGCGTAACAATAAACA…
	darevskii ?????????????????????????????????????????????????????????????????????????????????????????????GGCCTAGAACTAAACACCCTCAGCATTCTACCAATCGTTATAAAGTCCCACCACCCACGAGCAACAGAGGCCACAACAAAATACTTCCTAATCCAAGCCACTGCAGCCACTATGATCCTATTAGCCTGCATTACAAATTCATGACAAACAGGCCAATGAACAATTACACACACCA???CAGAAACCACAACACTACTTATCACTACAGCCATTATATTAAAACTTGGTATCGCCCCAACACACCTATGATACCCCCAAGTACTACAAGGGACGACAATATCTACAGCACTAGTAGT…
	darmandvillei ?????CCCACTCATTTGATCAACACTATTAACAAGCCTACTAGCCAGCACCATCATTACGATGTCCAGCAATCACTGATTAATAGCCTGATTCGGACTAGAACTCAACACACTAAGCATCCTACCAATAATCATAAAATCACACCACCCCCGAGCAACCGAAGCCGCAASAAAATATTTCCTGATTCAAACTACAGCAGCAACCATATTARTGCTAGCAAGCATCACAAADGCATGACAAACAGGACAATGATCAATCATACATGCCA???CCCACACCACAACACTCCTAACCACAATAGCAATTATATTAAAACTCGGAATTGCTCCAATATATATGTGATATCCAAACGTATTACAAGGTGTATCAATAAACACAGCACTAC…
	darmandvillei_WAMR_105415 ?????CCCACTCATCTGATCA?CACTACTAACAAGCCTCCTAACTAGCACCATTATCACAATGTCCAGCAACCACTGATTACTAGCCTGGTTCGGACTAGAACTCAACACACTAAGCATCCTACCAGCAATCATAAAATCACACCACCCCCGAGCAACCGAAGCAGCGACAAAATATTTCTTAATTCAAACCACAGCAGCAACTATACTACTACTAGCAAGCATCACAAACGCATGACAAACAGGACAATGATCAATCATGCACACCA???CCCCCACTACAACACTACTCGCCACACTAGCAATTATACTAAAATTAGGCATTGCCCCAACATACATATGATACCCCAACGTACTACAAGGCGTATCTATAA…
	darmandvillei_WAMR_98497 ???????????????????????????????????????????????????????????????????????????????????????????????????GAACTCAACACACTAWGSATCCWGCCAGCTATCAYGAAATCTCACCACCCMCGAGCAACYGAGGCAGSAACAAAMTACTTCWTAATCCAAACCACAGCAGCAACCATACTACTACTGGCAAGCATTACAAATGCATGAYAAACAGGWCAATGATCAATCATACACACCA???CCACCCCAACCACCCTCCTAACCACTATAGCAATCATATTAAAGCTGGGCATCGCCCCAATATATATATGATACCCCAACGTACTACAGGGCGTATCAATAAA…
	darmandvillei_WAMR_98719 AATARCCCACTCATTTGATCAACACTATTAACAAGCCTACTAGCCAGCACCATCATTACGATGTCCAGCAATCACTGATTAATAGCCTGATTCGGACTAGAACTCAACACACTAAGCATCCTACCAATAATCATAAAATCACACCACCCCCGAGCAACCGAAGCCGCAACAAAATATTTCCTAATTCAAACTACAGCAGCAACCATATTACTGCTAGCAAGCATCACAAATGCATGACAAACAGGACAATGATCAATCATACATGCCA???CCCACACCACAACACTCCTAACCACAATAGCAATTATATTAAAACTCGGAATTGCTCCAATATATATGTGATATCCAAACGTATTACAAGGTGTACCAATAAA…
	datiKT013104 ATAAACCCACTAATCTGATCAACACTAATAACAAGCCTTGTGGCAAGCACAATTATCACCATATCCAGCAACCACTGACTCCTTGCCTGATTTGGACTAGAACTTAACACACTCAGCATCCTACCAGCAACAATAAAATCCAACCATCCACGCGCAACTGAAGCAACCACAAAATATTTCCTAGTACAAGTAACAGCGGCCACCTTAATCCTGCTCGCGAGCATCATAAGTGCATGACAAACAGGACACTGAACAGTCTCACACACCA???CACCAGCCGCCACAATACTAACCACAACAGCAATTATACTAAAACTCGGCACCGCCCCAATACACATATGATACCCAAACGTCCTGCAAGGCATTACAATAAATACTGCACTACT…
	dattkyaik ATAAACCCCCTAATCTGATTCACACTTATAGTAAGCCTCACTGCCAGCACCACCATCACCATGTCTAGCAACCACTGACTACTTGCCTGATTAGGCCTAGAACTCAATACCCTAAGCGCCCTCCCAATAATCATCAAAACACACCACCCCCGTGCAACCGAAGCCACAACCAAATACTTCCTAGTCCAAGCCACAGCGGCAGCCATAATCCTACTAGCAGGCACTATAAACGCATGACAAACAGGACAATGACACATTTCTCACACCA???CCCCAATCCCTGCCCTCCTCACCACAACAGCCCTCATACTAAAACTAGGTCTAGCCCCACTACACCTCTGATACCCACAAGTACTGCAAGGTGTAACAATAAACACCGCAATAATAAT…
	dayangbuntingensis_USNMHC_2396 ATAAACCCAACAATCTGACTAACATTAACACTAAGCCTCACAACCAGCACCATTATTACAATAACCAGCAACCACTGACTACTGGCCTGATTAGGACTAGAATTAAACACCCTAAGCATCCTGCCAATCATCATAAAATCACACCACCCACGAGCAACAGAAGCAACAACAAAATACTTTATAGTACAAGCCACAGCAGCAGCAATAATCCTGATAGCCAGCATCATAACTGCATGACAAACAGGACAATGATCAATCCCACACACCA???CCTCAACAACAACACTTCTCACCACAACAGCAATCATATTAAAACTGGGAATTGCCCCACTACATCTCTGATACCCTCAAGTACTACAAGGGGTGAC…
	deccanensisKM878615 ATAAACCCACTAATCTGACTAACACTCACAACAAGCCTAACAGCCAGCACCATTATTACAATGTCCAGCAACCACTGACTACTTGCCTGACTAGGACTAGAACTTAACACACTTAGCATCCTGCCCCTCATAACACTAAATCACCACCCCCGGGCAACAGAAGCAGCAACAAAGTACTTCTTAGTTCAAGCAACAGCCGCCACTATAATCATATTGGCCAGCACAATAAATGCCTGACAAACAGGACACTGATCACTAAACCACTTAA???CCACACTAACAACACTACTCATTACCACAGCAATCATATTAAAACTAGGAGCAGCCCCAATACACTTATGATACCCACAAGTACTACAAGGAGTAACCATAAACACTG…
	doisuthep ???????????????????????????????????????????????????????????????????GCAACCACTGGCTGCTGGCCTGAGTGGGCCTAGAACTCAACACCCTCAGCGCCCTCCCAATAATCATCAAAACACACCACCCACGTGCAACTGAGGCCACAACAAAGTACTTCCTAATCCAGACCACGGCAGCAACCATAATTCTACTAGCAAGCATTACAAACACTTGACAAACAGGACAGTGGTCCATCTCACACATAA???CACCAACCTCCACCCTCCTTACCACAACAGCCATCATACTAAAACTAGGCGCTGCCCCCACACACCTATGATACCCTCAAACACTACAAGGAGTGCCAATAAACACCGCACTAATCAT…
	dumnuii_AUP00768 ?????????CTAATTTGACTCACACTAGTAATTAGCCTCACAACAAGCACACTCATCACAATATCCAGCAACCACTGACTGCTAGCCTGAATCGGACTAGAACTCAACACCCTCAGCATCCTCCCAATAATCATCAAAACACACCACCCCCGCGCAACTGAGGCCACAACGAAATACTTCCTGATCCAGGCAACAGCCGCAACCATAATTCTACTAGCAAGCATCACAAACACGTGACAAACGGGCCAATGAGCCATCTCACACATAA???CACCAACCTCCACACTCCTCACCACAATAGCCATTATACTAAAACTGGGCGCCGCCCCAATACACCTGTGATACCCACAAGCGCTACAAGGAGTAACAATAAACACTGCAC…
	durioKU893159 ATAAACCCCCTAATCTGATCCACCCTACTAACAAGTCTATTGACTAGTACTATCATCACAATGTCCAGCAACCACTGACTACTGGCCTGATTTGGGCTAGAACTTAACACACTAAGCATCCTACCAGCGATCATAAAATCACACCACCCCCGCGCAACCGAAGCAGCCACAAAATATTTTCTAATTCAAGTCACAGCTGCAACAATAATTATACTCGCAAGCACCATAAATGCCTGACAAACCGGCCAATGATCTATTACCCACACAG???CCCCAACCACAACACTGCTGACAACACTGGCAATTATACTAAAACTAGGCACTGCCCCAATATACATATGATATCCACACGTACTACAAGGGATCACAATTAATACCGCACTAT…
	eisenmanaeJX440534 ATAAACCCACTCATCTGATCAACCCTCCTAGTAAGCCTATTAACAAGTACAGTCATTACAATATCCAGCAATCATTGGTTACTAGCCTGATTCGGCCTAGAACTAAACACACTAAGCATTCTACCAATAATCATAAAATCTCATCACCCCCGAGCAACAGAAGCTGCAACAAAATACTTCCTAATCCAAGTCACAGCCGCTACCTTAATCCTACTGTCCAGCACAATAAATGCCTGACAAACTGGACACTGATCAATCCAACACACTA???CTCCAACTACCACACTCCTAATCACGCTAGCAATCATAATAAAACTAGGCACTGCTCCAATATACATATGATACCCACACGTACTACAAGGGGTCACAATAAACACCGC…
	elokJQ889180 ??????????????????????????????????????????????????????????????????????????????????????????????????????????????????????????????????????????????????????????????????????????????????????????????????????????????????????????????ACAATCAACTCCTGACAAACAGGACAATGATCAATCTATTGCTCAA???CACCAACCACCACCCTCATTACCACAACCGCACTAATACTAAAACTCGGCATTGCCCCCCTTCACCTATGATACCCGCAAGTGCTCCAGGGCACACCAATAAGCACCGCACTAGC…
	epiroticusJX440535 ATAAACCCCCTGATTTGATCCACATTAATCACCAGCCTACTCGCCAGCACCATCATTACAATATCAAGCAGCCACTGGCTGATAGCCTGATTAGGACTAGAACTAAACACACTAAGCGTCCTACCAATTATCATAAAATCACACCACCCACGTGCGGCCGAAGCCACAACAAAATATTTCCTAGTCCAAGCTACAGCCGCAACTATAATCCTACTGGCCAGCATCATAAATGCCTGACAAACAGGGCAGTGGTCAATCCAACACACCT???CACCAACAACAACCCTCCTTACAACAGCCGCTATCATACTAAAACTAGGACTAGCCCCCATACACCTATGGTACCCCCAAGTACTACAAGGAGTAACAATAAACACTGC…
	equestrisKT835458 ???????CACTAATCTGATCAACACTTATCATAACCCTAACAACCAGCACCATCATCACAATATCTAGCAACCACTGATTACTAGCCTGACTAGGACTTGAACTAAACACCCTCAGCATCCTCCCAATCATCATAAAATCCCACCACCCCCGCGCAACAGAAGCAACAACAAAATACTTCTTAATACAAGCCACAGCCGCTACCATAATTCTCCTAGCCAGCATCATAAATGCATGACAAACAGGACAGTGGGCCATCCAACACACAA???CACCAACAACAACCCTACTAGTCACAATGGCAATCATACTAAAACTGGGACTGGCCCCAACCCACCTCTGATATCCACAGGTGCTACAAGGAGTGACAATAAACACAGCA…
	erythrops_AUP00772 ATAAACCCACTAATTTGACCCACACTAATAATAAGCCTTGCAACCAGCACCATCATCACAATATCCAGCAACCATTGACTATTAGCCTGAGTCAGCCTAGAGCTTAACACCCTCAGCGTCCTCCCAATTATCATTAAAACACACCACCCCCGTGCAACTGAGGCCACAACAAAATACTTCCTAATCCAGGCCACAGCAGCAACCATGATCTTGCTTGCAAGCATTATAAACGCATGACAAACAGGCCAGTGGTCCATCTCGCACATAA???CACCAACCCCCACGCTCCTTACCACAACAGCCATCATACTAAAACTGGGCGCAGCTCCCCTACACCTTTGATACCCACAAACACTACAAGGGGTATCAATAAACACCGC…
	evanquahi_PLWJ0000244 ATAAACCCAGTAATCTGATCAACATTAATCCTCGGCCTCACAACCAGCACCATCATCACAATATCCAGCAACCATTGACTACTGGCCTGACTAGGACTAGAATTAAACACCCTTAGCATCCTGCCAATCATTATAAAATCACACCACCCACGAGCAACGGAAGCAACAACAAAATACTTTATAATCCAAGCCACAGCAGCAACAATAATCCTAATAGCTAGCATTATAACTGCGTGACAGACAGGACAATGATCAATTCCCTACACCA???CCCCAACAACAACGCTATTCACCACGACAGCAATCATACTAAAACTAGGAGTAGCCCCACTACACCTCTGATACCCACAGGTTCTACAAGGGGTAACAATAAACAC…
	fasciolatusKM255184 ATAAACCCACTAATCTGAGCCACACTAATTACCAGCCTCGCAACCAGCACCATTATCACAATATCCAGCAACCACTGACTATTGGCCTGACTTGGACTAGAACTAAACACCCTAAGCATCCTACCAATCATAATAAAATCTAACCACCCCCGTGCAACAGAGGCCACAACAAAATACTTCCTAATCCAAGCCACCGCCGCTACCATAATCTTATTCGCAAGCACAATAAATGCATGACAAACAGGACTATGATCAATTACCGGCACCT???CTACAACTACAACACTACTCACTACAGCCGCAATTATAATAAAACTAGGCCTTGCCCCCGCCCACATATGGTTCCCACAAGTCCTACAAGGCACAACCATATACAACG…
	fraenatus_DMSSK_46 ATAAACCCACTAATCTGATTAACACTTGTAACAAGCCTGCTAGCCAGCACCATCATCACAATGTCCAGCAACCACTGACTACTTGCCTGACTGGGACTAGAACTAAACACCCTTGGCATCCTCCCAGTCATCATAAAAACACACCACCCTCGCTCCACCGAAGCAGCAACAAAATACTTTCTAATCCAAGCCACTGCCGCCACCATAATCCTACTAGCAAGCATTATAAATGCATGACAAACCGGACAATGAACAATAACACACACCT???CACCAACCACAACACTCCTAACAACCACAGCAATCATACTAAAACTTGGCATCGCCCCAATACACCTGTGATACCCACAGGTACTCCAGGGCACAACAATAAGCACCGC…
	gansiJX440537 ATAAACCCACTAATCTGATCAATACTAATCACAGGCCTCGCCACCAGCACAGTTATCACGATAGCTAGTCACCACTGACTACTAGCCTGATTAGGCCTAGAACTAAACACCCTGAGTATACTTCCCATTATCATAAAACCACTACACCCACGTGCAGCTRAGGCCACAACAAAATATTTCCTCATCCAAACCACCGCCGCCACAATAATCCTGTTTGCAAGCACCATAAACGCGTGACAAACAGGACAATGATCCATCTCAAACTCCT???CTGCTACCACAACCCTACTCACAACCACCGCAATCCTGTTAAAACTGGGCCTGGCTCCAGTTCATATCTGGTACCCACAGGTCTTGCAGGGAACCACCATATACACCGCACTGA…
	gialaiensis_nsp_2 ??????????????????????????????????????????????????????????????????????????????????????????????????????????????????????TCCTACCAATAATAATAAAATCCCACCACCCACGCTCAACAGAAGCAGCCACAAAATACTTCTTAGTACAAGTCACAGCTGCCACTATAATTCTACTAGCAAGCATCACAAGTGCCTGACAAACAGGCCACTGAACAATTACACACACCA???CACCGGCCGCCACACTGCTGGTCGCATTAGCGATCATGCTAAAACTCGCCGCCGCCCCGGTATACATGTGATACCCACACGTCCTGCAAGGGGTTACAATAAATACCGCC…
	grismeriJX440538 ??????????????????????????????????????????????????????????CAATATCAAGCAACCACTGACTACTTGCCTGATTCGGACTAGAACTAAACACACTTAGTATACTACCAATAATCATAAAATCACATCACCCCCGAGCAACTGAGGCCGCAACAAAATACTTTCTAATCCAAGTCACAGCTGCCACAATAATTTTACTATCCAGCATAATAAGTGCCTGACAAACCGGCCATTGATCAATCTCACACACTA???CACCAACCACCACCATCCTAATCACATTAGCAATTATATTAAAACTAGGCACAGCCCCAATATACATGTGATACCCACACGTACTACAAGGAGTAACAATAAACATCGCAT…
	guakanthanensisKU253576 ATAAGCCCGCTAATTTGATCAACCACACTAATCAGCCTACTAACTAGCACCATCATCACTATATCCAGCAACCACTGACTACTAGCATGGTTCGGACTTGAACTAAATACACTCAGCATTCTACCAGCAATTATAAAATCACATCACCCCCGCGCAACCGAAGCCGCAACAAAATATTTCCTTATCCAGGCAACCGCCGCCACTATAATTCTACTAGCAAGCACTATAAACGCCTGACAAACAGGGCAATGATCAATCACACACACTG???CCCCCACCCCAACCCTACTCACCACAATAGCAATCATACTAAAACTGGGGGCGGCCCCAATATACATATGATACCCACACGTACTGCAAGGAACCACCATAAAT…
	gubaot_KU_309336 ATAAACCCAATTATCTGATCATTACTACTGACAAGCCTATTAACCAGCACAGTCATTACAATATCCAGCAACCATTGACTCTTGGCTTGATTTGGACTAGAACTAAACACACTTAGCATCCTACCAATAATCATAAAATCCCACCACCCACGTGCAACTGAAGCAGCAACAAAATACTTCTTAATTCAAGTAACCGCCGCCGCCCTAATTCTCTTGGCAGGCATCACAAACGCATGACAAACAGGCCAATGAACAATTACACACCCAA???CTCC?ACCACCACACTTTTAACCACAATAGCAATCATACTAAAACTGGGCGCCGCCCCAATATACATATGATATCCACACGTATTACAAGGAACCACACTACCCATCGCTC…
	gubernatorisKM255204 ATAAGCCCACTAGTCTGATCACTCTTAATTACAAGTCTTGCCACAAGCACAGTCATTACCATGTCCAGCCACCACTGGCTGCTAGCCTGGCTGGGCCTAGAGCTCAATACCCTCAGCATCATCCCCATTATTATGGCCCCACATCACCCACGTGCAGCAGAAGCCACAACAAAATACTTTCTCATCCAGGCCACAGCCGCCACCATAATCCTGTTCGCAGGCACTTTAACCGCATGACACACAGGCCAATGGTCCCTAGCCAACACAA???CCACCACCGCCACCCTACTCACAACCATAGCAATTATACTAAAAATAGGCCTAACCCCAGTACACATATGATACCCACAAGTCCTACAAAGCGTCACCATAACCACA…
	gunungsenyumensisKU253584 ATAAACCCACTAATTTGATCAACCATACTAATCAGCCTACTAACCAGCACCATCATCACTATAGCCAGCAACCACTGACTACTGGCATGATTCGGACTAGAACTAAACACACTAAGCATTCTACCAGCAATCATTAAATCGCACCACCCCCGCGCAACTGAGGCCGCAACAAAATATTTCCTAATTCAAGCAACCGCCGCTACTATAATTTTACTAGCAAGCACTCTAAGTGCCTGACAAACTGGCCAATGATCAATCACACACACAA???CCTCAACCCCAACCCTACTAGCCACTATGGCAATTATACTAAAACTAGGCATCGCCCCAATATATATATGATACCCTCACGTACTGCAAGGGACCACCATAA…
	guwahatiensisKM255194 ATAAACCCACTAATCTGATCAACATTAATTACCGGCCTCACCACTAGTACAATCATCACCATAACAAGCCACCACTGACTGCTAGCCTGACTGAGCCTAGAACTCAACACCCTTAGCATCCTGCCCATCATCATGAAACCCCGGCACCCACGAGCAGCTGAGGCTGCAACAAAATACTTCCTTATTCAAGCGGCCGCCGCCACCATAATCCTATACGCAAGCACAGTAAACGCATGACAAACAGGACATTGATCCATTCCAAACTCCT???CCTATACCACAACAATTCTTACTACCACAGCAATCATGCTAAAACTCGGCCTGGCCCCAGTACACATTTGATACCCACAAGTCATACAGGGCACCGCCATATACAC…
	halbeii_ZM198 ATTAACCCATTAATCTGATCCACACTAATTACAGGCCTAGCCACCAGCACCATCCTGACAATAGCCAGCCACCACTGACTGCTGGCCTGACTGGGCCTAGAACTAAACACCTTAAGCATCCTACCAATCATCATAAAGCCAATACACCCACGCGCAACAGAGGCCACAACAAAGTACTTTCTAATTCAAGCCACAGCCGCCACCATAATCCTCTTTGCAAGCACCACTAACGCATGACAGACCGGACAGTGGTCCATCACCAACACCT???CCACTACAACAGCACTACTCATCACTACAGCAATCATATTAAAACTTGGCCTAGCCCCAGTACACATCTGATACCCTCAAGTCCTACAGAGCTCCACCATGTACACCGCACTAA…
	Hemidactylus_angulatus ???????????????????????????????????????????????????????????????????????????????????????????????????????????CACCATGAGCATCCTACCAATCATAATAAAACACCATCACCCACGAGCAATCGAGGCCACAACAAAATACTTTATCATCCAAGCGGCCTCAGCAGSCAG?ATCTTATKTGCAAGCACCATCTCTGCCTGACAAACAGGACAATGATCAATCACCAACACTAACTCCACAGCCGGAATCACCCTTACCACRGTCGCCATTATAT?TAAACTAGGCCTAGCCCC?ACACATCTGTGATACCCAGAAATCCTGCAAGGGGTCCCCCTTAAAA…
	Hemidactylus_frenatus ???????????????????????????????????????????????????????????????????????CCATTGACTACTAGCATGACTCAGCTTAGAACTCAACACCCTTAGCATCCTACCAATTATAATAAAACAACCACACCCACGAATGGTTGAAGCCACTACAAAATACTTCATTATCCAATCCACAGCCGCCGCCTGCATCCTATTCGCCAGCACCCTTAATGCATGACAGACAGGACTATGATCCATTATACACACAA???ACTCCATATTACCAACCACACTTATCACCATCGCAATTCTAAAACTAGGACTTGCCCCAACACATCTATGATACCCAGAGATCCTACAAGGCACACCTTTAACCAC…
	Hemidactylus_garnotii ?????????????????????????????????????????????????????????????????????AACCACTGACTACTAGCATGACTCGGCCTAGAACT?AACACCCTAAGCATCCTTCCTATTATAATAAAATCGGGCCACCCCCGCACAACCGAAGCCACCACAAAATATTTCATTCTGCAGGCAACTGCAGCTGCCTGCATCCTATTTGCCAGCACTACCAGCGCCTGACAAACGAATCAATGATCAATCACCCACACAAACTCTCAAACCGCAATTACATTTATTACCATTGCTATTATTCTTAAACTAGGCCTAGCCCCGGCCCACACATGATACCCAGAAGTACTACAGGGCGTCCCCATATACAC…
	Hemidactylus_turcicus ??????????????????????????????????????????????????????????????????????????TTGACTACTTGCCTGAATCAGCCTAGAACTAAACACCCTGAGCATCCTGCCAATCATAATAAAACAACACCATCCACGCGCAACCGAGGCCACAACAAAATACTTCATCATCCAGGCAGCAGCCGCAGCCAACATCCTACTAGCAAGCACAATTAATGCCTGACAAACAGGACATTGATCTATCCTACACACCAACTCCACAATCGCCACCGCCCTGGCTACCTCCGCCCTAATACTTAAACTTGGCCTTGCACCAGCACACCTCTGATACCCAGAAGTAATACAAGGCACCACCCTATACAC…
	Hemidactylus–mabouia ?????????????????????????????????????????????????????????????????????AACCACTGACTACTAGCCTGACTTGGACTAGAATTTAACACAATAAGCATTCTACCAATCATAATAAAACACCACCACCCGCGAATATCTGAAGCCACTACAAAATACTTCCTCATCCAAGCCACTGCCGCCGCCACACTACTATTCGCTAGCACAATTAACGCCTGACAAACAGGACAATGATCATTAACACAGACCAATTCATCAATAACAACAGCCATAGCCACAGTCGCAATCATAGTGAAATTAGGACTAGCCCCAACACACTCATGGTACCCCGAAGTACTACAGGGTACAACACTGCACACC…
	hidupselamanyaKX011420 ATAAACACCACAATCTGATCAACATTAATACTCAGCCTCACAGCCAGCACCATCATCACTATATCCAGCAATCACTGACTATTAGCCTGATTGGGACTAGAACTAAATACCCTAAGCATTCTACCAATCATTATAAAATCACACCACCCGCGGGCCACAGAAGCAACAACAAAATACTTTATAGTACAGGCCACAGCAGCAACAATAATCCTGATAGCTAGCATCATAACTGCATGAAAAACAGGACAATGGTCAATCCAACATGCCA???CCCCAACAACAACACTACTAACCACAACAGCAATCATACTAAAACTAGGCATTACCCCACTACACCTCTGATACCCACAAGTACTACAAGGAGTAACAATAAACA…
	himalayanusKM255187 ATAAACCCCTTTATCTGAGCCACCCTGATCTCAAGCCTAGCCACCAGTACAATCATTACAATGACCAGCAACCACTGATTACTAGCCTGACTTGGACTAGAACTAAACACCCTCAGCATCCTGCCCCTCATCATAAAACCTCACCACCCACGCGCAACAGAGGCCACAACCAAATATTTCCTCATCCAAGCCACAGCCGCCGCAATTATCCTATTCGCCACCATAACAAACGCATGACAAACAGGCCAATGGACGATCACACACGCCC???CTCCCACTACAACAACACTCATCACAATCGCAATCATATTAAAACTGGGCCTTGCCCCCGCCCACCTATGATACCCCGGAGTACTGCAAGGATCCACCATCCACACCG…
	hinnamnoensis_1 ?????????TTAATCTGAATAACACTAATCACAAGCCTCTCAACAAGCACAATTATTACAATATCTAGCAACCACTGACTTCTTGCCTGATTGGGCCTAGAACTAAACACCCTCAGCATTCTCCCAATCATTATAAAGTCCCACCACCCACGAGCAACAGAGGCCACAACAAAATACTTCCTAATCCAAGCCACTGCAGCCACTATAATCCTATTAGCCTGCATTACAAATTCATGACAAACAGGCCAATGAACAATTACACACACCA???CAGAAACCACAACACTACTCACCACTACAGCCATTATATTAAAACTTGGCATCGCCCCAACACACCTATGATACCCCCAAGTACTACAAGGGACAACAATATCTACAGCACT…
	hontreensisJX440539 ATAAACCCAATAATCTGATCCACACTTATAATAAGCCTAGTAATCAGCACCACTATTACACTCACAAGCAACCACTGGTTGCTTGCCTGAATCGGCCTTGAACTAAACACCTTAAGCATTTTACCAGCAATCATAAAATCTCAACACCCCCGCGCAGCCGAAGCCACCATAAAATACTTCCTAATTCAAGCCACCGCCGCAACCATAATCCTACTAGCAAGCATCACACAGGCATGACAAACAGGTCAGTGATATATCTCTAACACTA???CAGCAACCACAGCACTACTAACCACAATGGCAATTATACTAAAACTAGGCATCGCCCCAGCCCACCTATGATACCCACAGGTACTACAGGGAGTAACAATAAACACGG…
	Hoplodactylus_cryptozoicus ATTA??CCTACCACCTGATCCCTTCTTATATTAAGCTTAACCTCAGGCACAATCATTACTATATCAAGCTCCCATTGACTTCTAGCCTGAGCCGGACTAGAAATAAATACCCTAGCAATTATCCCCATCATCTCAAAACAACATCACCCCCGAGCAACAGAAKCTGCAACAAAATATTTCCTAACCCAAGCAACAGCTTCTGCCATAATCCTATTCGCAAGCTCAATAAACGCCTGGAAAACCGGACAATGGGACATTTCCCAACTTTCCCTGCCAGAAGGAACTATCTTACTGACCCTAGCGCTAGCCATAAAATTAGGCCTCGCACCACTTCACTTCTGGCTCCCAGAAACCCTACAAGGAACAACACTC…
	Hoplodactylus_stephensi ???????????????????????????????????????????????????????????????GCCAGCTCCCACTGACTATTAGCCTGAGCCGGTCTAGAAATAAACACCCTTGCAGTTATTCCCCTGATCTCAAAACAACACCATCCTCGAGCAACAGAAGCTGCAACAAAATATTTCCTAACTCAGGCAACAGCTTCCGCCATAATCCTTTTTGCAAGCTCAATAAACGCCTGAAAAACCGGACAGTGGGACATCTACCAACTATCACTACCCGAAGCAACTATTTTACTAACCCTAGCACTAGCCATAAAATTAGGACTCGCCCCACTTCACTTCTGACTCCCAGAAACCTTACAAGGAACAACACTTCTA…
	hoskiniKT363931 ATAAACCCACTAATCTGATCAACACTAATTATAAGCCTTACAACCAGCACTATTATCACAATGTCCAGCAACCACTGACTTCTCGCCTGACTGGGACTAGAACTAAACACCCTAAGCGTCCTACCAATCATCATAAAATCCCACCACCCTCGTGCAACAGAGGCAACAACGAAGTACTTTCTAATTCAAGCCACAGCCGCAACCATAATCCTCCTAGCCAGCATCATAAATGCATGACAAACAGGACAATGATCTATCCAACACATAT???CACCAACAACAACACTACTTGCAACAACAGCAATCATATTAAAATTAGGACTAGCCCCGGTCCACCTATGATACCCACAGGTACTTAGTGGGGTAACAATAAATACAGCACT…
	houaphanensis ????????????????????CACACTTACAGTAAGTCTTGCAACAAGCACCATTATCACAATATCCAGCAACCACTGACTACTGGCCTGAGTCGGACTAGAACTAAACACCCTCAGCATCCTCCCTATAATCATCAAAACACACCACCCACGCGCAACTGAAGCTGCAACAAAATACTTCCTGATCCAGGCAACAGCCGCAACTATAATCCTACTAGCAAGCATTACAAACACCTGACAAACAGGCCAATGATCCATCTCACACATAA???CACCAGCCCCCACACTACTTACTACAACGGCCATCCTACTTAAACTAGGGGCCGCCCCGGTACACCTATGATATCCACAGGCACTACAAGGAGTGACAATAAACACCGCACTAA…
	huongsonensis_2 ?????????CTAATCTGATTTACACTCATTATAAGCCTTACAACAAGCACTATTATCACAATATCTAGCAACCACTGACTACTAGCCTGAGTAGGACTAGAACTAAACACTCTAAGCATCTTACCAATAATTATCAAAACCCATCACCCACGCGCAACTGAGGCCACAACAAAATACTTCCTAATCCAAGCCACAGCCGCAACCATAATTCTACTAGCAAGCATCACAAACACATGACAAACAGGACAATGATCCATTTCACACATAG???AAACTACCCCAACGCTCCTCACTACAACAGCCATCATACTAAAACTAGGAGCCGCCCCCGTACACCTATGATACCCACAAGCACTACAAGGAGTAACAATAAATACCGCACT…
	huynhiMF169963 ??????????????????????????????????????????????????????????????????????????????????????????????????????????????????????????????????????????????????????????????????????????????????????????????????????????????????????????????????????????????????????????????????????????????????????????????????????ACAACAGCAATTATACTAAAACTCGGCGCCGCCCCAATACACATATGATACCCAAACGT?CTGCAAGGCATTACAATAAACACTGCACTA…
	ingeri_BRK702 ??????????TTATCTGATCGCTACTAATTACCAGCCTCTTAACCAGCACGATCATCACAATATCTAGCACTCATTGGCTGCTAGCCTGATTCGGGCTAGAACTAAACACACTAAGCATCCTACCAGCGATCATAAAATCACACCACCCCCGCGCAACCGAAGCCGCAACAAAATACTTCTTAATCCAAGTTACCGCTGCCGCTATAATTCTCCTAGCAAGTACAACAAATGCCTGACAAACAGGACAGTGGACAATCACACACACCA???CACCAACCACAACACTACTAACCACAATAGCGATTATACTAAAACTGGGAGCGGCCCCCACATACATATGGTACCCCCCCGTACTACAAGGAACAACATTGAACATCGCCCTAC…
	interdigitalis_HLM0320 A?AAATCCCCTAGTCTGACTAGCATTCACAATAAGCCTAGCAATCGAGA?GGTCGCCCCCCTGTCTAGCAATCACTGACTGCTGGCCCGGCTAAAATTAGAATTAAACACCCTTAGCATACTCCCTATCATCATACACCGCCACCACCCCCGCGCATCAGAAGCAACAACAAAATACTTCCTAATCCAGGCCGCAGCCGCAACAATAATCCTACTAGCCAGCATCATCAGCACCTGACAGACAGGCCAATGATCGATCACCCATACTA???CCCCAACAGCCACACTACTCATCACAACAGCAGTGATACTAAAACTCGGGGTCGCCCCACTCCACCTATGGTACCCACAAGTGCTACAGGGCACAACAATAAACA…
	intermediusKT013138 ATAAACCCCATAATTTGAGCAATATTAATAACAAGTCTGATAATCAGCACCCTCATCACAATAATAAGCAACCACTGATTACTTGCCTGAATTGGCCTGGAACTGAACACCCTAAGCATCCTACCAGCGATCATAAAATCCCACCACCCACGAGCAGCAGAAGCCACTATCAAATACTTCCTAATCCAAGCAACCGCCGCAACCATAATCCTATTAGCTAGCATTATCACTGCCTGACAAACAGGCCAATGGTACATCTCCAACACCA???CACCAACCACAACACTCTTAACCACAATAGCGATCATATTAAAACTAGGCATCGCCCCAGGCCACCTGTGATATCCCCAAGTAATCCAGGGAGTAACAATAAACACCG…
	inthanon_AUP00154 ATAAACCCCATAATCTGATTCACACTTATAATAAGCCTCACAGCCAGCA?AAACGTCACCATATCTAGCAACCACTGACTACTCGCCTGACTAGGCCTAGAACTCAACACCCTAAGCGCCCTCCCAATAATCATCAAAACACACCACCCCCGTGCAGCTGAGGCCACAACAAAATACTTCTTAATCCAAACCACAGCAGCAGCCATAATCCTACTAGCAGGCATTATAAACACATGGCAAACAGGACAATGACACATCTCTCACACCA???CCCCCATCCCTGCCCTCCTTACCACAACAGCCCTCATACTAAAACTAGGACTAACCCCACTACACCTGTGATACCCACAAGTACTACAAGGTGTGACAATAAATACCGCA…
	irregularisJX041341 CTAAACTCCCTAATTTGATCGACACTACTAACAAGCCTAGTAACAAGCACAATCATCACTATATCCAGCAACCATTGACTCCTGGCCTGGTTCGGATTAGAACTTAACACACTCTGCATACTACCAGCGATAATAAAATCTCACCACCCACGCGCAACTGAAGCAACCACAAAATACTTCTTAGTACAAGTCACAGCAGCCACCATGATCCTGCTAGCAGGCATCACAAATGCCTGACAGACAGGACACTGAACAATCACACACGCCA???CGCCAACCACCACAATACTAACCACACTAGCAATCATGCTAAAACTAGGGGCTGCCCCAACATACATATGATACCCCCCGGTCCTACAAGGGATTACAATAAACACCG…
	jaegeri_2 ??????????TAATCTGACTCACACTAATCACAAGCCTATCAACAAGCACAATCATCACAATATCAAGCAACCATTGACTTATTGCCTGACTAGGACTAGAACTAAACACCCTCAGCATCCTTCCAATTATCATAAAGTCCCACCACCCACGAGCAACTGAGGCCGCAACAAAATACTTCCTAATCCAAGCCACAGCCGCCACTATAATTCTATTGGCCTGCATCATAAATGTATGACAAACAGGCCAATGATCAATCACACACACAA???CACAAACCTTAACACTACTTACAACCTCAGCCATTATATTAAAACTTGGCATCGCCCCAACATACCTATGATACCCACAAGTCCTACAAGGCACAACAATATATACAGCCCTATTAAT…
	jaintiaensisKM255195 ATAAACCCGCTCATCTGATCAACCCTAATCACAGGCCTCGCCACTAGCACAATCATCACAATAGCCAGCCACCATTGACTGCTGGCCTGACTGGGCCTAGAGCTAAACACCCTAAGCGTATTACCAATTATCATAAAACAACAACACCCGCGTGCAGTCGAAGCTACAACAAAATACTTCCTCATCCAAACCACCGCCGCCACAATAATCCTATTTGCAAGCACCACAAACGCATGACAGACAGGACAATGATCAGTCACGGACTCCT???CTGCCACCACAACGGCACTTATCACCGCCGCAATCATACTAAAACTAGGTCTGGCCCCAGTACACATCTGATACCCACAGGTCCTACAAGGAACCACCATGTACGCC…
	jambanganGU366102 ATAAACCCACTCATTTGATCACTCCTGTTAACAAGCCTGGCAACCAGCACGATCATTACAATATCTAGCACCCACTGACTCCTGGCTTGATTCGGACTAGAACTAAATACACTAAGCATTCTACCAACAATCATAAAATCACACCACCCCCGTGCAACTGAAGCTGCCACAAAATACTTCTTAATCCAAGTCACCGCTGCCACCATAATTCTTCTAGCAGGCATTACAAATGCATGACAAACAGGGCACTGAACAATCACACACACCA???CACCAACCACCACCCTACTAACTACAATAGCAATCATATTAAAACTGGGCGCCGCCCCAATATACATATGATACCCCCACGTACTACAAGGCACTACAATAAACACCGCC…
	jarakensis_LSUHC8890 ATAAACCCACTTATCTGATCGACCCTAATCACAAG???GATATCTAGCACGTTCATCACCATATCAAGCAACCACTGATTACTAGCTTGATTTGGACTAGAATTAAACACACTGAGCATCCTACCAGTGATCATAAAACACCACCACCCCCGTGCAACCGAAGCCGCAACAAAATACTTCCTAGTACAAGCCACCGCTGCCACCATAATTTTACTAGCAAGCACTACAAATGCATGACAAACAGGCCAGTGAGCAATCATACACTCAA???CCCCAATCACAACCCTTGGTATCACAATAGCAATTATACTAAAACTAGGCGCAGCCCCCACACACATATGATACCCCCACGTACTACAGGGAACCACGATAAACACT…
	jarujiniJX440541 ??????????????????????????????????????????????GCACAATCCTCACAATAGCCAGCAACCACTGACTGCTAGCCTGACTAGGCCTAGAAATAAACACCATTAGTATCCTCCCAATCATCATAAAATCCCATCACCCCCGTGCAACAGAGGCCACAACAAAATACTTCTTAATTCAGGCCACAGCAGCCACCATAATCCTATTGGCCTGTATTATAAACTCCTGACAAACGGGGCAATGAACAATCACACACACCA???CAGAAACCACTACGCTGCTTACCACAATAGCCATTATATTAAAACTGGGTATCGCCCCCACACACCTATGATACCCGCAAGTGCTACAAGGCACAACCATATATACAGCAC…
	jelawangensisKJ659852 ?????????????????????????????????????????????????????????????????????????ACTGACTATTGGCCTGATTAGGACTAGAACTGAACACCCTAAGCATTCTACCAATCATTATAAAATCGCACCACCCACGAGCCACAGAAGCAACAACAAAATACTTTATAGTACAGGCCACAGCAGCAACAATAATCCTAATAGCTAGCATCATAACTGCATGAATAACAGGACAGTGGTCAATCCAACATACCA???CCCCAACAACAACACTACTCACCACAACAGCAATCATACTAAAACTAGGCATTACCCCACTACACCTCTGATACCCACAAGTACTACAAGGAGTAACAATAAACAC…
	jellesmaeJX440542 ?????????????????????????????????????????????????????????????????????????????????????CCTGATTTGCACTAGAACTCAACACACTTAGCATCCTACCAGCAATTATAAAGTCACACCACCCCCGGGCAACAGAAGCCACAACAAAATATTTCTTAGTCCAGACTACAGCAGCAATCATAATTCTAATAGCAAGTATTATAAACACATGACAAACAGGACAATGATCCATTATACACACCG???CCCCCACCACAACACTCTTAACTACTGTGGCAATCATACTAAAACTAGGTGTTGCACCAATATACATATGATATCCTCACGTACTACAAGGTGTCACAACAAACACCGCA…
	jeyporensisKM878616 ATGAACCCCATAATTTGACTCACATTAATAATTAGTCTGACATCAAGTACCATTTTTACGATATCCAGCAACCACTGACTACTTGCCTGGCTAGGACTAAAACTAAACACCCTAAGCCTCCTCCCAATCATTATAAAATATAATCACCCACGAGCAACAGAAGCAACAACAAAATATTTCCTGATCCAAGCTGCCGCAGCAACCATAATCCTACTAGCAGCGACCACAACTGCATGACACACTGGATCCTGATCTATCACCCACACAA???CACCAACCTCAACCCTCCTAATCATAACAGCAATTATACTAAAACTCGGCGCCGCCCCCACACACCTCTGGTACCCACAAGTACTACAAGGGGCAACAATAAATACAG…
	kaziriangaensisKM255170 ????????????????????????CTAATCACAAGCCTAGCCACAAGTTCAATCATCACAATAACCAGCCACCACTGACTACTAGCCTGACTCGGCCTGGAACTAAACACCCTCAGCATCCTGCCCATCATTATAAAACCCCAACACCCACGCGCAGCCGAAGCTACAACAAAATACTTCCTCATTCAAGCCACCGCCGCCACCATAATCCTATACGCAAGTACAGTGAGCGCATGACAGACAGGACAATGATCTATCCCAAACTCCT???CATACACCACAACACTACTTATAACTACAGCAGTCATACTAAAACTTGGCTTAGCCCCCGTACACATTTGATACCCACAAGTACTTCAAGGAACCACCATGTAC…
	khasiensisKM255188 ATAAACCCGCTAATCTGATCAACATTAATTACAGGCCTCACCACCAGTACAATCATCACCATAACAAGCCACCATTGACTGCTAGCCTGACTAAGCCTAGAACTAAACACCCTCAGTATACTCCCAATTATTATAAAACCACAACACCCACGTGCAACCGAGGCTACAACAAAATACTTCCTAATCCAGGCCACCGCTGCCACCATAATCTTATACGCCAGCACAGTAAACGCATGACAAACAGGACAATGATCAATCCCAAACTCCT???CATACACCACAACTCTGCTTACAACCACCGCAATTATACTAAAACTAGGCCTTGCCCCAGTACATATTTGATACCCACAAATTCTACAAAGCACCACCATGTACACCGC…
	kimberleyensisJX440544 ATAAACCCACTAATCTGATCGACCCTACTAACAAGCCTTCTAGCCAGCACAATTATCACAATGTCCAGCAACCACTGACTACTAGCCTGATTTGGACTAGAACTAAACACATTAAGCATCCTCCCAACAATCATAAAACCACACCACCCCCGTGCTACTGAGGCTACAACAAAATACTTCCTAATTCAAACCACAGCAGCGACCATACTACTACTAGCAAGCATCATAAACGCATGACAAACAGGACAATGATCAATCATACACACAA???CACCAACCACAACCACCCTAACCACAGTAGCAATCATACTAAAACTGGGCCTTGCCCCAACATATATATGATACCCACACGTACTACAAGGGGTCCCAATAAACA…
	kingsadai_2 ??????????????????????CCCTACTCACAAGCCTTGTGGCCAGCACAATTATTACAATATCCAGCAACCACTGACTACTGGCCTGATTCGGACTAGAACTAAACACACTCAGCGTTTTACCAATGATTATAAAATCCCACCACCCACGTGCAACCGAAGCAGCAACAAAATATTTCCTAGTACAAGCCACAGCCGCCACCATAATCCTTCTAGCAAGCATTATAAATGCATGACAAACAGGACACTGATCAATCACGCACACCA???CCCCAATATCTACAATATTAATTACAATAGCAATCATACTAAAACTAGGAACAGCCCCAATATATATATGGTACCCGCACGTCCTACAAGGAGTTACAATAAACACAGCACTTCTA…
	klugeiHQ401197 ATAAACCCACTGATCTGATCAACACTAATCTCAAGCCTCCTAGCCAGCACCATCATCACAATATCCAGCAACCACTGACTAATAGCCTGAATAGGGCTAGAATTAAACACTCTCAGCGTCCTACCAATTATAATAAAATCCCACCACCCACGGGCAACTGAGGCAACAACAAAATACTTCCTGATCCAAGCCACCGCTGCAACCATAATCCTGCTAGCCAGCATCTTAAATGCATGACAAACAGGCCAATGATCAATCCACCACACCT???CTCCAACAGCAACCCTGCTTACAACAACAGCCATCATACTAAAACTCGGACTGGCCCCAGTACACTTATGATACCCACAAGTTCTACAGGGCACAACAATAAACACAGCACTA…
	kohrongensis_KT013123 ATAAACCCCATAATTTGAGCCATATTAATAACAAGTCTGATAATCAGCACCTCCATCACAATAATAAGCAACCACTGATTACTTGCCTGAGTTGGCCTGGAACTGAACACCCTAAGCATCCTACCAGCGATCATAAAATCCCACCACCCACGAGCAGCAGAGGCCACCATCAAATACTTCCTAATCCAAGCAACCGCCGCAACCATAATCCTATTAGCTAGTATCATCACTGCCTGACAAACAGGCCAATGGTACATCTCAAACACCA???CGCCAACCACAACACTTTTAACCACAATGGCAATCATATTAAAACTAGGCATCGCCCCAGGCCACCTGTGATACCCCCAGGTACTCCAAGGAGTGACAATAAACAC…
	kulenensis_ZFMK92573 ??????????????????????????????????????????????????????????????????????????????????????????????????????????????????????????????????????????????????????????????????????????????????????????????????????????????????????????????????????????????????????????????????????????????????????????????????????????????????????????????????????????????????????????????????????????????????????????…
	laangensisKT013158 ATAAACCCCATAATTTGAGCCATATTAATAACAAGCCTAATAGCCAGCACCCTCATCACAATAATAAGCAACCACTGATTACTCGCCTGAGTTGGCCTAGAGCTGAACACCCTAAGCATCCTACCAGCAATCATAAAATCACACCATCCACGAGCAGCAGAAGCCACCACCAAGTACTTCCTAATCCAGGCAACAGCCGCAACCATAATCCTATTGGCCAGCATCATCACGGCCTGACAAACAGGTCAATGATATATCTCCAACACCA???CACCAACCACAACACTTTTAACCACAATAGCTATTATATTAAAATTGGGCATTGCTCCTGGCCACCTATGATATCCACAAGTACTACAAGGGGTAACAATAAACACCGC…
	langkawiensisJX519502 ATAAACCCAACAATCTGATTAACACTAACGCTAAGCCTCACAACCAGCACCATTATCACAATAACCAGCAACCACTGACTGCTAGCCTGATTAGGACTAGAACTAAACACCCTAAGCATCCTGCCCATCATCATAAAATCACACCACCCACGCGCAACAGAAGCAACAACAAAATATTTTCTAGTACAAGCCACAGCAGCAACAATAATCCTAATAGCCAGCATCATAACTGCATGACAAACAGGACTGTGATCAATCCCCCACACCA???CCCCAACAACAACACTCCTTACCACAATAGCAATCATACTAAAATTAGGACTTGCCCCATTACATCTTTGATACCCCCAAGTACTACAAGGAGTAGCAATAAACAC…
	lateralisKU893162 ?????????????????????????????????????????????????????????????????????????????????????????????????????????????????????????????????????????????????????????????????????????????????????????????????????????????????????????????????????????????????????????????????????????????????????????????????????????????????????????????????????????????????????????????????????????????????????????????…
	lawderanusKM255190 ATAAACCCCTTTATCTGAGCCGCCCTAATCTCAAGCCTAGCCACCAGCACAATCATCACAATAACCAGCAACCACTGACTACTAGCCTGACTCGGCCTAGAACTCAACACCCTTAGCATCCTACCACTAATTATAAAACCACACCACCCCCGCGCAACAGAAGCCACAACCAAATATTTCCTCGTACAAGCCACAGCTGCCGCAATCATCCTATTCGCCACCACACTTAATGCACTACAAACAGGCCAATGAACTATTACACATGCCT???CACCAACAACCACATTACTAATCACAATCGCAATCATCCTAAAACTTGGCTTAGCCCCCACCCACCTATGATACCCCGGAGTACTACAAGGCTCCACCATACACACAGC…
	leegrismeriKT013201 ATAAGCCCACTTATTTGAGCCCTACTACTAACAAGCCTACTAACAAGCACACTCATTACAATATCCAGCAACCACTGATTGCTCGCCTGATTAGGACTGGAACTAAATACCCTCAGTATTCTACCAATAATCATAAAATCCCACCACCCTCGAGCAACAGAAGCAGCAACAAAATACTTCTTAATCCAGGTCACAGCTGCCACTATAATTCTGCTAGCCAGCACACTAAACTCCTGACAAACTGGCCACTGATCGATCTCACACACCA???CCCCAGCCCCCACACTTCTTATCACTTTAGCAATCATGTTAAAATTGGGAGCCGCCCCAACATACATATGATATCCACACGTACTACAAGGGGTTACAATAAACACAG…
	lekaguliKX011425 AT?AACCCCGCAATCTGATCAACATTAACACTAAGCCTCACAACCAGCACCCTTATCACAATAACCAGCAACCACTGACTGCTAGCCTGATTAGGACTAGAGTTAAACACCCTTAGCATCCTGCCAATCATTATAAAATCACACCACCCACGAGCAACAGAAGCAACAACAAAGTACTTTATAGTACAGGCCACGGCAGCCACAATAATCCTAATAGCCAGCATCATAACTGCATGACAAACAGGGCAATGATCAATCCCCCACACTA???CCCCAACAACAACACTCCTCACTACAACAGCAATCATACTAAAACTGGGCATTGCCCCACTACATCTTTGATACCCCCAAGTACTACAAGGAATTACAATAAACACAGCAC…
	lenggongensisJX519488 ATAAACCCAGCAATCTGAACAGCACTAATCCTTAGCCTTACAACCAGCACCGCCATCACAATATCCAGCAACCATTGACTGCTGGCCTGATTAAGTCTAGAATTAAACACCCTCAGCATCCTACCAGTTATCATAAAATCCCACCACCCACGGGCAACAGAGGCAACAACAAAGTACTTCATAATTCAAGCCACAGCAGCAACAATAATTCTAATAGCTAGCATCATAACTGCATGACAAACAGGACAATGATCAATCCCCCACACCA???CCCCAACAACAACACTACTCACCACAGCAGCAATCATGCTAAAACTAGGAGTAGTCCCACTACATCTCTGATACCCACAAGTCCTGCAAGGGGTGACAATAAACAC…
	lenyaKY041653 ?????????????????????????????????????????AACCAGCACCATCATCACAATATCCAGTAATCACTGACTTCTGGCATGACTAGGCCTAGAACTTAATACCCTAAGCGTCCTCCCTATCATCATTAAATCACACCACCCCCGCGCAACTGAAGCCACAACAAAATACTTCTTAATCCAAGCCACAGCTGCAACCCTTATCCTACTAGCAAGCATCACCAATACGTGACAAACGGGGCAATGAACAATCTCCCATATAT???CTTCAACCGCCGCCCTACTAACCACAACATCAATCATACTAAAACTAGGAATCTCCCCCCTGCACCTATGATACCCACAGGTCTTACAGGGGGTCACAATAAACACAGCATTAA…
	Lialis_jicari ATAAACCCAATAACATTCACCCTACTCATCTTCTCCTTAGCACTCGGAACTCTAATCACCATGTCCAGCTCCCACTGACTACTAGCATGGGCCGGACTGGAAATAAACACCTTAGCAATCATTCCTATCATTTCAAAACAACACCACCCACGAGCAACAGAAGCCGCAACCAAATACTTTTTCACACAAGCTGCCGCCTCCGCCCTAATCGTCTTTGCAACCACAATTAACGCCTGAAAAACGGGACAATGAGACATCTCTCAAATTTTCCTCCCTGAAACATCCACCATCATTACACTAGCAATTGCTATAAAACTAGGACTAGCCCCCTTCCACTTTTGACTGCCTGAGGTACTTCAAGGCTCCTCCCTCCCAATCGCAATAT…
	limajalur_CAS262848 ??????????????CTGAATAATACTCCTAACCAGCCTTACAACCAGCACACTCATCACCATGACCAGTAACCACTGATTACTCGCCTGACTAGGACTAGAACTTAACACACTAAATATCCTGCCTGCCATCATAAAATCGCACCACCCCCGCGCAACAGAGGCCGCCACAAAATACTTCTTAATCCAAGTAACAGCCGCCACAATGATCCTACTAGCAAGCACCACAAATGCATGACAAACAGGACATTGAGCAATCACCCACACCA???CACCAACCGCCACACTCCTAACAACAACAGCAATTATACTAAAATTAGGCACAGCTCCAATATACATATGATACCCACAAGTACTACAAGGCATTTCAATAAACACTG…
	linnoensisMF872295 ATAAACCCACTAATCTGATCAACACTCATAATAAGCCTAGGAACAAGCACTATTATCACAATATCTAGCAACCACTGACTACTAGCCTGACTAGGACTAGAACTCAACACTCTAAGCATCCTTCCAATAATCATTAAATCACATCACCCCCGCTCAACTGAAGCTACAACAAAATACTTCTTAGTTCAAGCTACCGCTGCAACTATAATTCTCCTAGCAAGCATTACAAATGCATGACAAACAGGCCACTGGTCCATCTCCCATATAA???CACCAACCACAACACTCCTCGCTACTGCTGCAATCATACTAAAACTTGGAATCGCACCCATACACCTCTGATACCCGCAAGTGCTACAAGGGGTTACAATAAACACCGC…
	linnwayensisMF872288 ?????????????????????????????????????????????????????????????????????????????????????????????????????????????????????????????????????????????????????????????????????????????????????????????????????????????????????????????????????????????????????????????????????????????????CCAACAACCACCCTCCTCACCACTGCCGCAATCATACTAAAACTAGGCATCGCCCCACTACATCTTTGATACCCCCAAGTGCTACAAGGAGTAACAATAAACACC…
	lomyenensis_nsp_MF169966 ??????????????????????????????????????????????????????????????????????????????????????????????????????????????????????????????????????????????????????????????????????????????????????????????????????????????????????????????????????????????????????????????????????????????????????????????????????????????????????????????????????????????????????????????????????????????????????…
	loriaeJQ820299 ATAAACCCCCTAATCTGACTAACACTGATTATAAGCCTCCTAACCAGCACCACTATCACAATATCTAGCAACCACTGATTGCTGGCCTGAATAGGACTAGAACTAAATACCATCAGTGTCCTACCAATCATTATAAAATCACACCACCCACGATCAACAGAAGCCGCAACAAAATACTTCCTAATCCAAGCCACAGCCGCCACCATAATCCTACTGGCTGGCATCACAAATGCATGACAAACAGGACAATGAGCAATACAACACACTT???CCCCAACAGCCACCCTCATCATCACATTAGCAATTATACTAAAACTTGGAATGGCCCCAGTACACCTCTGGTACCCCCAAGTACTACAGGGCACARCAATAAGCACAGCACTG…
	louisiadensisHQ401190 ATAAATCCCCTGATCTGAGCCTTATTAATCACCAGCCTCCTAGCCAGCACCATCATTACAATATCAAGCAACCACTGACTGGTGGCTTGATTAGGACTAGAACTAAACACACTGAGCGTCCTACCAATTATTATAAAATCCCACCACCCCCGTGCAGCAGAGGCCACAACAAAATATTTCATAGTCCAAGCCACAGCCGCAACTATAATCCTTCTAGCCAGCATCATAAATGCCTGACAAACAGGACAATGATCAATCCAACACACCT???CACCAACAACAACCCTCCTTACAACAGTCGCTATTCTACTAAAACTAGGACTAGCCCCAATGCACCTATGATACCCCCAAGTCCTACAGGGCGTAACAATAGCCAC…
	macrotuberculatusJX519519 ATAAACCCGGCAATCTGATCAACATTAATCCTCGGCCTCACAACCAGCACCATCATCACAATATCAAGCAATCATTGACTGCTAGCCTGACTAGGACTAGAGTTAAACACCCTCAGCATTTTGCCGATTATTATAAAATCGCACCACCCACGAGCAACCGAAGCAACAACAAAATACTTTATAGTCCAAACCACAGCAGCAACAATAATCCTAATAGCTAGCATCATAACTGCCTGACAAACAGGACAATGATCAATCCCTCACACCA???CCCCAACAACAACACTACTCACCACAGCAGCAATCATACTAAAACTTGGTGTAGCCCCACTACACCTTTGATACCCACAGGTCCTACAAGGAGTAACAATAA…
	maelanoi_AA06195 ?????CCCCCTAGTCTGATTCGCACTTATAATAAGCCTCACAGCCAGCACCATCATCACCATATCTAGCAACCACTGACTACTCGCCTGACTAGGCCTAGAACTCAACACCCTAAGCGCCCTCCCAATAATCATCAAAACACACCACCCCCGTGCAACTGAGGCTACAACAAAATACTTCTTAATCCAAACCACAGCAGCAGCCATAATCCTACTAGCAGGCATTATAAACACATGGCAAACAGGACAATGACACATCTCTCACATCG???CCCCCATCCCTGCCCTCCTTACCACAACAGCCCTCATACTAAAACTAGGACTAGCCCCACTACACCTATGATACCCACAAGTACTACAAGGTGTGACAATAAATACCGCAC…
	majulahJX988529 ATAAACCCATTTGTCTGGTCAATCCTAATTACAAGCCTACTAACCAGCACCATCA?TAAAATATCAAGCAATCACTGATTATTAGCCTGATTCGGACTAGAATTAAATACACTAAGCGTACTGCCAATAATCATAAAACATCATCACCCTCGCGCAACTGAAGCCGCAACAAAATACTTCTTAATTCAAGTTACTGCCGCCACCATAATCCTACTAGCAAGCACTACAAATGCATGACAAACCGGACAATGATCGATCATTCACTCTA???CACCAATAACAACCCTAATTATTACAATAGCAATTATACTAAAACTCGGCGCTACTCCTACACACATATGGTACCCCCACGTCCTACAGGGGGTCACAATAAACATCGCGCT…
	malayanus_BABAO024 ????????????????????????????????????????????????????????????????????????????GACTGCTCGGC?GAGTAGGACTAGAACTCATGACACTA?GCATCCTACCAGCTATCATAAAATCACACCACCCACGAGCAACCGAAGCCGCAACAAAATATTTCTTAATCCAAGTGACAGCCGCCACTATAATCCTACTAGCCAGCATGACGAACGCATGACAAACAGGCCACTGATCAATCACCCACACCA???CTGCAACCCCAACACTCCTAACCACAATCGCAATCATACTAAAACTGGGCACAGCCCCAATATACATATGATATCCACAAGTACTCCAAGGCGTTCCAATAAACACCGC…
	malayanus_RMBR1205 ?????????????????????????????????????????????????????????????????????????????????????????????????????ACTCAACACACTAAGCATCCTACCAGCCATCATAAAATCACACCACCCACGCGCAACTGAGGCCGCAACAAAATACTTCTTAATCCAAGTAACAGCCGCTACTATAATCCTGCTAGCAAGCATGGCAAACGCATGACAAACAGGCCACTGATCAATCACCCATACCA???CACCAACCACCACACTCCTGACCACAGCTGCAATCATACTAAAACTAGGCACTGCCCCAATATACATATGATACCCACAAGTACTCCAAGGCGTTCCAATAAACATCGC…
	malayanusGU550733 ATAAACCCACTAACCTGACTACTACTATTACTAAGCCTTACAACCAGCACCATCATTACCATAACCAGCAACCACTGGCTGCTAGCCTGACTCGGATTAGAACTCAACACACTAAGCATCCTACCAGCCATCATAAAATCACACCACCCACGCGCAACTGAGGCCGCAACAAAATACTTCTTAATCCAAGTAACGGCCGCTACTATAATCCTGTTAGCAAGCATAACAAACGCATGACAAACAGGCCACTGATCAATCACCCATACCA???CGCCAACCGCCACACTCCTGACCACAACTGCAATCTTACTAAAACTAGGCACAGCCCCAATATACATGTGATACCCACAAGTACTCCAAGGCATTCCAATAAATATGGCC…
	mamanwa_Dinagat_RMB8444 ATAAACCCCATCATCTGATCACTACTACTAACAAGCCTTTTAACCAGTACAATTATCACAATAGCCAGCAACCATTGACTCCTGGCCTGATTCGGACTAGAACTAAACACCCTCAGCATCCTGCCAATAATCATAAAATCCCACCACCCCCGCGCAACCGAAGCTGCAACGAAATATTTTTTAATTCAAGTCACTGCTGCCGCCATAATCCTCTTAGCAGGTACCACAAACGCATGACAATCTGGCCAATGAACAATCACACACCCTA???GCCCCACCACCACACTCCTGACCACAATAGCAATTATATTAAAACTGGGCGCTGCTCCAATATACATATGATACCCACATGTACTACAAGGGACCACACTAAAC…
	manos_JQ820322 ???????????????????????????????????????????????????????????????????????????????????????????????????????????????????????????????????????????????????????????????????????????????????????????AAGCAGCAGCTGCAACTTTGATTCTACTGGCCAGCATTATAAACGCATGACAAACTGGCCAGTGATCCATCCCCCACACAG???CGCCAACTCCAACACTGCTAATCACCACCGCAATTATACTAAAACTTGGACTAGCCCCAACCCATCTGTGATACCCCCAAGTCCTACAAGGTGTAACAACAAACACAGCACTA…
	marmoratusJX440546 ATAAATCCACTAATTTGATCCACACTAATCTCAAGCCTCCTAATCAGCACTATCATCACAATATCCAGCAACCACTGACTGCTAGCCTGACTTGGACTAGAGCTAAACACACTAAGCATTTTACCAGCAATCATAAAATCACACCACCCTCGAGCAACCGAAGCTGCAACAAAATACTTCCTAATCCAAGTCACAGCCGCCACCCTAATCCTAATAGCAAGCACCACAAACGCATGACAAACAGGACAGTGGTCCATCACACACACCA???CACCAACCATAACACTCTTGGTCACACTGGCAATCATACTAAAACTAGGCACTGCCCCAATATACATATGATACCCCCACGTACTACAAGGAACCACAATAAACACCGC…
	mcdonaldiHQ401139 ATAAACCCGCTAATCTGGTCAACACTAATTATTAGCCTTGCAACCAGCACCATCATCACAATATCCAGTAACCACTGACTCCTAGCCTGACTTGGACTAGAGCTAAACACCCTAAGCATACTCCCAATCATCATAAAATCACACCACCCCCGTGCAACAGAAGCAACAACAAAGTACTTCCTAATTCAAACTACAGCCGCAACCATAATCCTGCTAGCCAGTATCATAAATGCATGACAAACAGGACAGTGATCCATACAACACATAT???CACCAACAACAACACTTCTTACTACAACAGCAATTATGTTAAAACTCGGCCTAGCCCCAGTACACCTTTGATACCCGCAAGTACTGGGAGGAGTGACAATAAATACAGCA…
	medioclivusJQ820294 ATAAACCCCCTTATTTGACTCTCACTAATTACAACCCTTTCAGCAAGCACCATTATTACAATGTCCAGCAACCACTGACTACTGGCCTGACTAGGACTAGAACTAAACACCCTCAGCATTCTACCAATCACCATAAAATCACACCACCCACGAGCAACTGAGGCCACAACAAAATACTTCCTGATCCAGGCCACAGCCGCAACCATAATTCTACTAGCCAGTATTATAAACGCATGACAAACAGGACAATGATCTATCCAACAC?CCA???CTCCAACAACAACACTCCTCACTACAACAGCAATCATACTAAAACTAGGCCTAACCCCAGTCCACCTCTGATACCCTCAAGTATTGCAGGGCGTTACAATAAACACAG…
	Mediodactylus_russowii ATAAACCCCCTAATCTGAGCCACACTTATTACCACCACAGCAACAGGAACACTTATTACACTAATAAGCACCCACTGATTGGCCGCCTGGGTAGGACTGGAACTCAACACACTAAGCATCCTTCCAATTATCATAAAACCAGCGCACCCACGGGCCACCGAAGCAGCAACAAAATACTTCTTAATTCAAGCCACCGCAGCAGCCCTGCTACTATGCGCCACAACCATCAACGCCTGACAAACAGGCCAATGAACAATCACCAACACAC???CAGCAGCAACAACAACAATAATAATCACTATAGCAATCCTAAAACTAGGGGTGGCCCCAGCACACCTATGATACCCAGAAATTATTCAAGGATCAACCATAACAG…
	meersiMH624104 ????GCCCCCTAATTCTACTAACCCTAATCACAGGCCTAGTCACAAGTACCATTATTACAATGTCCAGCCACAACTGACTAATGGCCTGACTAGGCCTTGAACTAAACACACTAAGCATTCTACCAATCATTATCAAACTCAAACACCCCCGTGCAACAGAAGCCACTACAAAATACTTTCTTCTCCAAGCCACTGCTGCCACCATAATTCTTTTCGCAGGTACAACAAACACATGATTAACAGGACAATGAACCATCCACAGCTCCT???CCACACTACCAACCCTTCTAATAACCGTCGCAATCCTACTCAAACTGGGCCTGGCCCCAGTACATGCCTGATACCCACAGGTCCTACAAGGCCTCACCATACACACAGCACTA…
	metropolisKU253578 ATAAACCCACTCATCTGATCGACCCTAATCACAAGCCTACTAGCCAGCTCCATCATCACCATATCAAGCAACCACTGACTACTAGCCTGATTTGGACTAGAATTAAACACATTGAGCATCCTACCAGCAACCACAAAACATTGGCA?CCCCGAGCCACCGAAGCCGCAACAAAATACTTCCTAGTACAAACCACTGCTGCCACTATAATTTTACTAGCAAGCACTACAAACGCATGACAAACGGGCCAATGAGCAATCATACACTCAA???CACCAATCACAACCCTTGGTATCACAATAGCAATTATGCTAAAACTAGGCGCAGCCCCCACACACATATGATACCCCCACATCCTACAAGGAGTCACAATAAACACTGC…
	mimikanus_Paul_Fred ?????????CTAATCTGATCAATACTCATTATAAGCCTCACAACCAGCACCATCATCACAATAGCCAGCAACCACTGACTACTAGCCTGAATAGGACTTGAACTAAATACCCTAAGCGTACTCCCCATTATCATAAAATCCCACCACCCGCGCTCAACAGAGGCAACAACAAAATACTTCTTAATCMAAGCCGCAGCCGCAGCCATAATCTTACTAGCCAGCATCATAAATGCATGACAAACAGGACATTGATCCATCCAACACACAT???CACCAACTACAACCCTACTAACCACAACAGCAATCATACTAAAACTTGGACTAGCCCCACTCCACCTGTGATACCCACAAGTACTACAAGGGGTAACAATAAATACAG…
	minor_JQ820318 ???????????????????????????????????????????????????????????????????????????????????????????????????????????????????GCATCCTACCCATTATCATAAAACCGCATCACCCACGTGCAACCGAGGCCACTACAAAGTACTTCCTAATCCAGGCCACAGCCGCAACAATAATCTTATTAGCCAGCATTATAAATGCACGACAAACCGGACAATGGTCAATCCAACACACCT???CACCAATCCCAACACTACTCACCACAGCAGCAATCATACTAAAACTGGGAATGGCCCCTGTACACCTATGATACCCCCAAGTACTACAAGGAGTAACAACAAACACAGCATTA…
	mombergi_14591_Kachin ATAAGCCCACTAATTTGATCAATCCTAATTACGTGCCTCGCCACCAGCACAATCATCACAATAGCCAGCCACCACTGACTGCTAGCCTGACTCGGCCTAGAACTAAACACCCTAAGCATTCTGCCCATCCTCATAAAACCACACCACCCGCGCGCAACTAAGGCCACAACAAAATACTTCCTCATCCAAACCACAGCTGCCACCATAATTCTATTTGCAAGCACCATAAACGCATGGCAGACAGGACAGTGGTCCATCACTAACTCCT???CCCCCACTACCACCATACTCACAACCATTGCAATTATACTAAAATTAGGCCTAGCCCCAGTACACATTTGATACCCACAGGTCCTACAAGGAACCTCCATGTACAC…
	montanusKM255200 ATTAACCCACTAATTTGATCGCTGTTTGTCACAGGCCTCGCCACTAGCACAATCATCACCATATCCAGCCACCACTGACTACTAGCCTGACTGGGCCTAGAACTTAATACACTAAGCATCCTGCCTATCATCATAAAACCACAACACCCGCGTGCAACAGAGGCCACAACAAAGTATTTCCTTATCCAAACCACAGCCGCTACAATAATCCTGTTTGCAGGCACCATAAACACATTGCAAACAGGCCAATGGTCGATCACAGAAGCCT???CTGCTACCACAACACTGCTAACAACTGTCGCAATCATGCTAAAACTAGGCCTGGCCCCAGTACATGCCTGATACCCACAAGTCTTACAAGGAACCACCATATACACCGCAC…
	muanfuangensis ????????????????????????CTAATTACAAGCCTATTTATAGCCACCACTATTACAATGTCAAGCAACCATTGACTAATCGCCTGACTTGGACTAGAAATAAACACCCTAAGCATCCTGCCAATCATTATAAAATCCCATCACCCCCGTGCAACAGAGGCCGCAACAAAATACTTCCTAATCCAGGCTACAGCCGCTACCATAATCTTACTTGGCTGCATCATAAACACATGACAAACTGGACATTGATCAATTACTAACACCA???CAACAACCCCAACACTACTTACAACTATAGCCATTATATTAAAACTAGGCATTGCCCCAACACACATATGATACCCACAAGTACTACAAGGTACAACCACAAACACAGCAATT…
	multiporus ?????????TTAATCTGACTAACACTAATCACAAGCCTCTCAGTAAGCACAATCCTTACAATATCCAGCAGCCACTGACTTCTAGCCTGATTAGGACTTGAACTAAACACCATTAGCATCCTCCCGATCATCATAAAATCCCACCACCCACGCGCAACAGAAGCCACAACTAAATACTTCCTAATTCAAGCCACAGCAGCCACCATAATCCTCTTAGCCTGCATTATAAACTCATGACAGACCGGTCAATGAGCAATCACATGCACCA???CAAAAATTACCACATTATTTACCACATTAGCCATTATATTAAAACTGGGCATCGCCCCCACACATCTATGATACCCACAAGTGCTACAAGGCACAACCATATACACAGCACTGGTGG…
	muluensis_CAS262985 ???????CCGCTATCTGATCACTATTACTAATAAGCCTATTAACCAGCACGATCATTACAATCTCCAGTAATCACTGACTACTCGCCTGATTTGGACTAGAACTTAACACACTAAGCATTCTCCCCGCAATCATAAAATCGCACCATCCACGAGCAACTGAGGCCGCAACAAAATACTTTCTAATCCAAGTCACTGCCGCCGCCATAATCCTTTTAGCAAGCATAACAAACGCATGACAAACAGGGCAGTGAACAATCACCCATGCCA???CCACAACTACAACACTAATAACCACAACAGCAATCATACTAAAACTTGGTGCCGCACCAGTATACATATGATATCCCCACGTATTACAAGGAACTACAATAAACATCG…
	muruaKT363953 ATAAACCCACTGATCTGGTCCACATTACTCCTTAGCCTCCTAGCCAGCACAATCATCACAATATCCAGCAACCACTGACTAACAGCCTGACTGGGATTAGAACTAAACACCCTAAGTGTCCTACCAATTATCATAAAATCACATCACCCACGTGCAACCGAAGCAACAACGAAATACTTCCTAATTCAAGCCACAGCTGCAACTATAATCTTACTAGCTAGCATCATAAATGCCTGACAAACAGGACTCTGATCAATCCAACACACCT???CACCAACCTCAACCCTACTTACAACAATCGCTATTATACTAAAACTAGGACTGGCCCCAATTCACCTATGATACCCCCAAGTTCTACAAGGCGTAACAATAAACACAGCACTTG…
	myaleiktaungLSUHC_13965 ATAAACCCACTAATCTGATCCACATTAGTCACAGGCCTCGCCACCAGCACAATCATTACAATAACTAGCCACCATTGACTGCTAGCCTGACTAGGCCTAGAACTCAACATACTGAGCGCACTGCCCATTATCATCAAACCACAACACCCTTGTGCAGCCGAGGCCACAACAAAATACTTCCTCATCCAAGCCACTGCAGCCACAATGATCTTATTTGCAAGCACCATAAACGCATGACAAACAGGACAATGGACTATCACCAACTCTT???CCACCACAACCACACTACTCACAACAACTGCAATCATACTAAAATTAGGACTGGCCCCCGTCCACATCTGATACCCACAAGTCCTACAAGGCACCACCATGTAC…
	myintkyawthurai_LSUHC_13809 ???AACCCCCTAATTATACTAACCTTAACCACAAACCATGTGCACCCACCGATTATTACAATGTCTAGCCACCACTGACTAATAGCCTGACTAGGCCTTGAACTAAACACACTTAGCATTCTACCAATTATTATTAAACTCAAACACCCTCGTGCAACAGAAGCCACTACAAAATACTTCCTTCTCCAAGCCACGGCCGCCACTATAATCCTCTTCGCAGGTACAACAAACACATGATTAACAGGACAATGAACCATCCACAGCTCTT???CAACACTACCCACCATACTAATAACCATTGCAATTATACTCAAACTAGGCTTGGCCCCAGTACATGCTTGATACCCACAGGTCCTGCAAGGCCTCACCAT…
	nagalandensisKM255199 ATAAACCCACTAATCTGAGCGACACTAATCACAGGCCTCGCCACCAGCACGGTCATCACAATAGCCAGCCACCACTGACTACTAGCCTGACTAGGCCTAGAACTAAACACCTTAAGCATTCTACCCATCATCATAAAACCTCAACACCCGCGTGCAACCGAGGCCACAACTAAATACTTTCTTATCCAAACTACCGCCGCCACAATAATCCTATTTGCAGGCGCCCTAAATGCATGACAAACAGGCCACTGATCCATCCAGGACCCCT???CTGCCACCACAACACTGCTCACCACCACCGCAATTATACTAAAACTAGGCCTGGCCCCAGTACACATCTGATATCCGCAGGTACTGCAAGGAGCCACTATATACAC…
	naungkayaingensisMH198664 ATAAACCCCCTAATCTGATT?ACACTTATAATAAGCCTCACTGCCAGCACCATCATCACCATATCTAGCAACCATTGACTACTCGCCTGACTAGGCCTAGAACTTAATACCCTAAGCGCCCTCCCAATAATCATCAAAACGCACCACCCCCGTGCAGCCGAAGCTACAACCAAATACTTCCTGGTCCAGGCTACAGCAGCAGCCATAATCCTACTAGCAGGCACCATAAACGCATGACAAACAGGACAGTGACACATTTCTCACACCA???CCCCAGTCCCTGCCCTCCTCACCACAACAGCCCTCATACTAAAACTAGGATTAGCCCCACTACACCTCTGATACCCACAGGTACTGCAAGGTGTAACAATAA…
	nebulosusKM878618 ATAAACCCCCTAATTTGATCTACACTAATAACTAGCCTAACATCAAGTACCATCATCACGATATCAAGCAACCACTGACTACTCGCCTGAATCGGCCTAGAACTAAACACACTAAGCATCCTCCCCACCATTATAAAATCCCACCACCCCCGAGCAACAGAAGCAGCAACAAAATACTTCCTAATCCAAGCCGCCGCAGCCACTATGATCCTATTCGCAAGCACTACAAATGCATGACAAACAGGATCCTGATCTATTACACACACAA???CACCAAGCACAACACTACTCATCACAGCAGCAATTATACTAAAACTTGGCGTTGCTCCAACGCACCTCTGATACCCACAAGTACTACAGGGAACAACAATAAACACCGCA…
ngtai_258_ND2_4329_checksum ?????????????TCTGATCAACATTCACAATAAGCCTAGCAATCGCCACTGTCATCACCATGTCTAGCAATCACTGACTGCTGGCCTGACTAGGACTAGAGTTAAACACCCTTAGCGTACTCCCTATTATCATACACCGCCACCACCCCCGCGCATCAGAAGCAACAACAAAATACTTCCTAATCCAGGCCACAGCCGCAACAATAATCCTGCTAGCCAGCATCATCAGCACCTGACAGACAGGCCAGTGATCAATCCCCCATACCA???CCCCAACAGCCACACTGCTCACCACAACAGCATTGATACTAAAACTCGGGATCGCCCCACTCCACCTATGATACCCACAGGTGCTACAGGGCGCAACAAT…
	ngoiensis ?????????????TCTGATTCACACTTACAATAAGCCTCACAGCAAGCACCATTATCACAATATCCAGCAACCACTGACTATTAGCCTGAGTCGGACTTGAACTAAACACCCTCAGCATCCTACCTATAATCATTAAGACACACCACCCACGCGCAGCTGAAGCCACAACAAAGTACTTTATAGTCCAAGCAACAGCCGCAACTCTAATTCTACTAGCAAGCATCACAAACACGTGACAAACAGGACAATGAGCTATCTCACACATAG???CACCAACCCCCGCACTACTCACCACAACAGCCATCATACTAAAACTAGGAGCCGCCCCCATACACCTATGATACCCACAAGCACTACAAGGAACAACAATAAACACCGCACTTATTAT…
	nigriocularis_2 ??????????????????????CACTAGTAATAAGTCTCCTACTGGGCACTATCATCACCATATCTAGCAATCACTGACTACTTGCCTGACTAGGGCTAGAACTAAATACACTAAGCATCCTACCTATCATTATAAAATCTCACCACCCACGCGCAACAGAAGCGGCAACAAAATACTTTCTAATCCAAGCTACCGCAGCCACAATAATCCTATTAGCCTGCATCACAAGCGCATGACACACAGGACAATGATCAATCACCCACACCA???CACCAACCACAACACTCCTTACAACCTCAGCAATTATATTAAAACTAGGCATTGCCCCAACACACCTGTGGTACCCACAAGTACTACTAGGAACAACAACATACACCGCACT…
	novaeguineae_JQ820302 ??????CCCCTAATCTGATCAACACTAATTATAAGCCTCACAAC???CACCATTATCACAATAGCTAGCAACCACTGATTGCTAGCCTGACTAGGACTTGAACTAAACACCCTAAGCATCCTACCAATCATCATGAAATCTCACCACCCACGTGCAACAGAGGCAACAACAAAATACTTCTTAATTCAAGCCACAGCCGCAACCATAATTCTCCTAGCCAGCATCATAAACGCATGACAAACGGGACAATGATCCATCCAACACACAA???CACCAATAATAACCCTACTAATTACAACAGCAATCATATTAAAACTAGGACTAGCCCCAACTCACCTTTGATACCCACAAGTACTACAGGGGGTAACAATAAATAC…
	nyinyikyawiMH624118 ???AACCCCCTAATCCTATTAACCTTAACCACAAAGACATTGGCACCCACCATTATTACAATGTCCAGCCACAATTGACTAATAGCCTGACTAGGCCTTGAACTAAACACATTAAGCATTCTACCAATTATTATCAAACTTAAACACCCTCGTGCAACAAAGGCCACTACAAAATACTTTCTTCTTCAAGCCACAGCAGCCACTATAATCCTCTTCGCGGGTACAACAAACACCTGATTAACAGGACAATGAACCATCCACAGCTCCT???CCACACTACCAACTCTACTAATAACTGCTGCAATTATACTCAAACTAGGCCTGGCCCCAGTACATGCCTGATACCCGCAGGTCCTACAAGGCCTCACCATACACACAG…
	Oedura_marmorata ATTAACCCAATAATCCTTAACCTCCTCCTACTAAGCCTAACCCTAGGAACAATCATCACTATATCAAGCTCCCACTGACTTCTAGCATGAGCCGGACTAGAAATAAACACACTAGCCATCATTCCAATCATCTCAAAACAACACCACCCTCGCGCAACTGAGGCCGCAACAAAATATTTCCTAATCCAAGCAACAGCCTCCGCACTAATCCTATTCGCAAGCACAACAAACGCCTGAAAAACCGGACAATGAGACATCTCACAACTCTCACTGCCCGAATCAACCATTATAATAACCCTAGCACTGGCAATAAAACTAGGCATCGCCCCCTCCCACTTCTGACTACCAGAAATCCTACAAGGATCATCCCTACCCACAGCCA…
	oldhamiMF872302 ATAAACCCACTAATCTGATCCACGCTCATAGTAAGCCTTGCAACCAGCACCATCATCACAATATCCAGCAACCACTGACTACTAGCATGACTTGGACTAGAACTCAACACCCTAAGTATCCTACCAATAATCATTAAACTCCACCACCCGCGCTCAACCGAGGCCACAACAAAATATTTCCTAGTCCAAGCCACCGCTGCAACCTTAATCCTACTTGCAAGCATCACCAACACATGACAAACAGGACAATGAACTATCTCCCACATAA???CCCCAACCACAACCCTCCTCACCACCTCAGCAATCATACTAAAACTAGGAATTACACCAATACACCTCTGATATCCACAAGTCCTACAAGGAACAACGATGGGCACCGCACT…
	otai ?????????????TCTGATTCACACTTATAGTAAGCCTTGCAGCAAGCACCATTATTACAATATCCAGCAACCACTGACTGCTGGCCTGAGTCGGACTAGAACTAAACACCCTCAGCATCCTACCTATAATCATCAAAACACACCACCCACGCGCAACTGAGGCCACAACAAAATACTTCCTAATCCAGGCAACAGCCGCAACTATAATCCTGCTAGCAAGCATTACAAACACCTGACAAACAGGCCAATGATCCATCTCACACATAA???TACCAGCCCCCACACTACTTACTACAACGGCCATCATACTAAAACTCGGGGCCGCCCCGGTACACCTATGATACCCACAAGCACTACAGGGAGTAACAATAAACACCGCACTAATCATCTCAA…
	pageli_1 ?????????CTAATCTGATTCACACTAATCACAAGCCTACTAATAAGCAACATCATCACCATATCAAGCAACCACTGACTACTTGCCTGACTCGGACTAGAAATAAACACCCTAAGCATCCTCCCAATCATTATAAAACTACACCACCCACGATCAACAGAAGCTGCTACAAAATACTTCCTAATCCAAGCCACAGCAGCCACTATAATCTTACTAGCATGTACTATAAATGCATGACAAACAGGTGGGTGGTCAATTACACACACAA???CAACAACCTCCGCCCTACTTATCACCACAGCCATCATACTAAAACTGGGTATCGCCCCAACACACACATGATACCCACAAGTACTACAAGGCACAACCATCCACACAGCACTTGTAATC…
	pantiensisJQ889185 ????????????????????????????????????????????????????????????????????????CACTGACTACTAGCTTGATTTGGACTAGAATTAAACACACTGAGCATCCTACCAATAATCATAAAACACCACCACCCCCGTGCAACCGAAGCCGCAACAAAATACTTCCTAGTACAAGCCACCGCTGCCACCATAATTTTACTAGCAAGCACTACAAATGCATGACAAACAGGCCAGTGAGCAATCATACACTCAA???CACCAGTCACAACCCTTGGTGTCACTATGGCAATTATACTAAAACTAGGCGCAGCCCCCACACACATATGATACCCCCACGTACTACAAGGGGCCACGATAAACACTGC…
	papuensisJQ820320 ?????????CTAATCTGATCCACACTAATCTCAAGCCTCCTAATTAGCACTATTATCACAATGTCTAGCAATCACTGACTACTGGCCTGACTTGGACTAGAACTAAACACACTAAGCATTCTACCAGTGATCATAAAATCACACCACCCTCGATCAACCGAAGCAGCAACAAAATACTTCCTAGTCCAAGTCACAGCCGCCACCATAATCCTAATAGCAAGCATCACAAACGCATGACAAACAGGCCAGTGGGCCATCACACACACCA???CACCCACTATAACACTCCTAATCACAGTGGCAATCATATTAAAACTGGGCGCCGCCCCGATATACATGTGATACCCCCACGTACTACAAGGAACCACAATAAACACTGCA…
	payacolaJQ889190 ATAAACCCGCTCATCTGATCAACCCTAATCACAAGCCTACTAGCCAGCAACATCATCACCATATCAAGCAACCACTGACTACTAGCCTGATTTGGACTAGAATTAAACACATTGAGCATCCTACCAGTAATCATAAAACACCACCACCCCCGTGCAGCCGAAGCCGCAACAAAATACTTCCTAGTACAAACCACCGCTGCCACCATAATTTTACTAGCAAGCACTACAAACGCATGACAAACGGGCCAATGAGCAATTATACACTCAA???CACCAATCACAACCCTTGGTATCACAATAGCAATTATGCTAAAACTAGGCGCAGCCCCCACACACATATGATACCCCCACATCCTACAAGGGGTCACGACAAACACTGCAC…
	payarhtanensisKY041654 ATAAACCCACTAATCTGATTCACACTTGTAGTAAGCCTTGCAACCAGCACCATCATCACAATATCTAGCAACCACTGACTACTGGCATGACTTGGACTAGAACTCAACACCCTAAGTATCCTACCAATAATCATTAAACTCCACCACCCGCGCTCAACCGAGGCCACAACAAAATACTTTCTAATCCAAGCCACCGCTGCAACTCTAATCCTACTTGCAAGCATCACCAACACATGACAAACAGGACAATGAACCATCTCCCACATAA???CCCCAACCACAACCCTTCTTACCACCTCAGCAATCATACTAAAACTAGGAGTCACACCAATACACCTCTGATACCCGCAAGTCCTACAAGGAACAACAATGGGCA…
	peguensisMH756190 ATAAGCCCCCTAATTATACTAACCTTAATCACAAAGACATTGGCACCCTACATCATTACAATGTCCAGCCACCACTGACTAATAGCCTGACTAGGCCTTGAACTAAACACACTTAGCATTCTACCAATTATTATTAAACTCAAACACCCTCGTGCAACAGAAGCCACTACAAAATACTTCCTTCTCCAAGCCATGGCCGCCACCATAACCCTCTTCGCAGGTACAACAAACACATGATTAACAGGACAATGAACCATCCACAGCTCTT???CAACACTACCCACCATACTAATAACCATCGCAATTATACTCAAACTAGGCTTGGCCCCAGTACATGCCTGATACCCACAGGTCCTGCAAGGCCTCACCATACACACAGCA…
	petaniKU232620 ATAAACCCACTAATCTGATCAACACTACTAACAAGTCTTCTAACCAGCACAATCGTCACAATATCCAGCAACCACTGGCTACTAGCCTGATTTGGACTAGAACTAAACACACTAAGCATCCTGCCACTAATCATAAAATCACACCACCCACGAGCAACTGAAGCCGCAACAAAATACTTCCTAATCCAAACCACAGCAGCAGCCATACTACTACTAGCAAGTATCACAAACGCATGACAAACCGGACAATGATCAATAATACACACCA???CACCAACCACAACAAGCCTCACTATAATAGCAATTATATTAAAACTGGGCATCGCCCCAATATACATATGATACCCTCACGTACTACAAGGAGTATCAATAAATACAGCACTT…
	pharbaungensisMF872303 ????????????????????????????????????????????????????????????????????????????????????????????????????????????????????????????????????????????????????????????????????????????????????????????????????????????????????????????????????????????????????????????????????????????????????????????????????????????????????????????????????ACACCAATACACCTTTGATACCCACAAGTACTACAGGGGACAACAATAAATA…
	philippinicus_GU550895 ATAAACCCCATCATCTGATCACTTCTATTAACAAGCCTTCTAGCCAGCACGATCATTACAATATCAAGCAACCACTGATTATTGGCTTGATTTGGACTAGAACTAAACACATTGAGCATCCTGCCAATAATCATAAAATCCCACCATCCTCGCGCAACCGAAGCCGCAACAAAATACTTTCTAATTCAGGTCACCGCTGCCACCATAATTCTTTTGGCAAGCATCACAAACGCATGACAGACAGGACAGTGGACGATCACACACACCA???CCCCAACCGCCACATTCCTGACCACAGTGGCAATTATACTAAAATTAGGCACCGCCCCAATATACATGTGATACCCCCACGTGTTATTGGGGGCCACAATAAACA…
	phnomchi_CBC3003 ????????????????????????CTTCTAACGAGCCTCGTAGCAAGCACACTAATCACAATATCCAGCAGCCACTGGCTTCTAGCCTGGTTCGGACTGGAACTCAACACACTTTGCATCCTGCCAATAATAATAAAATTCCACCACCCACGCGCAACCGAGGCCACCACGAAATACTTCCTAGTACAGGTCACGGCAGCCACGATAATCCTACTAGCAGGCACCATAAACGCATGACAACTAGGACACTGAGCAATTACACACACC??????CCAACCACCACAATCCTGACTACAATGGCAATTATACTAAAACTCGGCGTCGCCCCAATATACGTATGATACCCACATGTCCTGCAAGGAGTTACAATAAACACTGCCC…
	phongnhakebangensisMF169970 ?????????CTAATCTGA?TCACATTAATCACAAGCCTATCAACAAGCATAATTATCACAATATCTAGCAACCACTGACTCCTTGCCTGACTGGGCCTAAAACTAAATACCCTCAGCATCCTCCCAATCATTATAAAGTCCCACCACCCACGAGCAACAGAAGCCACAACAAAATACTTCCTAATCCAAGCCACTGCCGCCACTATAATCCTATTAGCCTGCACTATAAACTCATGACAAACAGGCCAATGAACAATCACACACACCA???CAGAAACCATAACACTACTCACCACTACAGCCATCATATTAAAACTTGGTATCGCCCCAACACACCTATGATACCCACAAGTACTACAAGGGACAACAAT…
	phumyensis ?????????????TCTGATCGACACTACTAACAAGCCTTGTAGCAAGCACAATTATCACAATGTCCAGCAACCACTGACTTCTGGCCTGATTCGGACTAGAACTTAACACACTCACCATCCTACCGGCTATCATAAAGTCCCACCACCCGCGCGCAACAGAGGCAACCACTAAGTACTTCCTAGTGCAAGTCACGGCAGCCACTGTGATCCTACTAGCAGGCATCATCAATGCATGACAAACGGGACTTTGAACAATCACACACGCCA???CCCCAAGCACCACACTACTTTTAACAATGGCAATCATACTGAAACTAGGCGCCGCACCAATATACATATGATACCCCAACGTCCTACAAGGGGCTACAATAAACACAGCACTACTCA…
	phuocbinhensis_1 ??????????????????????????????????????????????????????????????????????????????????????CTGGTTTGGTTTAGAACTCAACACACTCAGCATCCTCCCAGCAATCATAAAATACCACCACCCCCGCGCGACTGAGGCCACAACAAAATACTTCCTGGTACAGGCAACAGCCGCCACAATAATTCTGTTTTCAGGCATCATAAGTGCCTGACAAACAGGACACTGAACAATCACACACACCG???CCCCCACCGCCACAATACTAACTACAATGGCGATCATACTAAAACTAGGCGCTGCCCCAATGTACATATGATACCCACACGTCCTGCAAGGGGTCACAATAAACACCGCAC…
	phuquocensisMF169971 ATAAACCCCATAATTTGATCAACATTAATAACAAGCCTAACAATAAGCACACTCATCACAATAATAAGTAACCACTGATTACTCGCCTGAATTGGCCTAGAACTAAACACCCTAAGCATCCTGCCTGCAATCATAAAATCCCACCACCCACGAGCAGCAGAAGCCACCACCAAGTACTTCCTAATCCAAGCAACAGCCGCAACCATAATCCTATTAGCCAGCATCATCACGGCCTGACAAACAGGCCAATGATATATCTCCAACACCA???CACCAACCACAACACTTTTAACCACAATAGCTATCATATTAAAACTAGGCATCGCTCCGGGCCACCTATGATACCCCCAAGTACTACAAGGAGTAACAATAAACACC…
	pinlaungensis_14279_Pinlaung ATAAACCCACTAATCTGATTTATACTCATCACAAGCCTTACAACCAGCACCATTGTCACAATAACCAGCAACCACTGACTCCTGGCCTGACTAGGACTAGAACTAAACACCCTCAGCATCCTACCAATAATTATGAAGCCACACCACCCCCGAGCTGCAGAGGCAACAACAAAATACTTCCTCATCCAAGCCACAGCCGCAACAATAATTCTGCTGGCAAGCATCACAAACGCATGACAGACCGGCCAATGAACCATCTCCCACACCT???CACCAACAACCACCCTCCTCACCACCACCGCAATTATATTAAAACTAGGCATTGCCCCAGTACATCTTTGATACCCACAGGTACTACAAGGAGTAGCAA…
	pronarusHQ401152 ATAAACCCACTAATTTGATCCACACTTATTACTAGCCTCACAGCCAGCACTATCATTACAATATCTAGCAGCCACTGACTCTTCGCCTGATTAGGACTAGAACTAAACACACTCAGCATTCTCCCGATCATCATAAAATCACACCACCCCCGTGCAACAGAGGCAACAACAAAATATTTCCTAGTTCAAGCCACCGCCGCCACCATAATCCTACTAGCCAGCATCATGAATGCATGACAAACAGGACAATGATCCATTCAACACACAT???CAACAACGGCAACTCTACTTACAACAACAGCAATTATACTAAAACTCGGCCTAGCCCCAGTACATCTATGGTACCCGCAAGTACTACGAGGGGTCACAACGAACACAGCAC…
	psaropsKR921705 ?????????????????????????????????????????????????????????????????????????????????????????????????????????AACACCCTAAGCATTCTACCTGCAATCATAAAATCGCACCACCCACGCGCAACTGAAGCCGCAACAAAATACTTCTTAATCCAAACTGCTGCCGCCATTATAATCCTACTAGCAAGCATAACAAGTGCCTGACAGACGGGGCAATGATCAATTACACACACCG???CACCAACCACAACACTCTTAACCACAGTGGCCATCATATTAAAACTGGGCGCTGCGCCAACCTACATGTGATACCCCAACGTATTACAAGGGACCACGATAAACACCGCACT…
	pseudoquadrivirgatus_HLM0332 ATTAACCCGCTAATCTGATCAACACTCCTAACAAGCCTCCTGGCCAGCACAATCATCACAATATCCAGCAACCACTGGCTGCTGGCCTGACTCGGACTAGAACTAAACACGCTTAGCGTCCTACCAGCAATCATTAAATCCCACCACCCACGCGCAGCCGAAGCAACAACAAAATACTTCCTAGTGCAGGCCACAGCCGCCACGATAATCCTGCTAGCGGGCACCATGAGCGCATGACAAACAGGACACTGATCAATCTCACACACCC???CCCCGCTCGCCACGCTAGTGGCCACGGCAGCAATCATACTAAAACTAGGCACCGCCCCAACATACATATGATACCCGCAGGTCCTACAAGGAGTTACAA…
	pubisulcus_BRK806 ???????????????????????????????CAAGCCTACTATTCAGCACGCTTATCACAATATCCAGCAATCACTGACTGCTTGCCTGATTCGGATTAGAACTAAACACACTAAGTATCCTCCCCGCAATCATAAAATCACACCACCCACGAGCAACTGAAGCCGCAACAAAATACTTTCTCATCCAAGTCACTGCCGCTGCCATAATTCTCTTAGCAAGCATAACAAACGCATGACAAACTGGACAATGAACAATCATCTACACCA???CTACAACTACAACACTACTAACCACAATAGCAATCATACTAAAACTGGGCACCGCCCCAATATACATATGATACCCCCACGTACTGCAGGGGACTACAACAAACATCGCT…
	pubisulcusJX440551 ATAAACCCCATTACATGAGCACTACTACTAACAAGCCTTCTAACCAGCACACTCATCACAATATCCAGTAACCACTGACTACTGGCCTGATTTGGACTAGAACTGAACACACTAACCATCCTACCAATAATCATAAAATCACACCACCCGCATTCAACCGAAGCAGCAACAAAATACTTTCTAATCCAAGTCACTGCCGCCACCATAATCTTACTAGCAAGCACCATAAATGCATGACAAACAGGACAGTGAACAATCACACACACAA???CCCCAACTGCCACACTACTGATTACAATAGCAATTATACTAAAACTAGGAGCTGCCCCAACATACATATGATACCCCCACGTACTACAAGGAACCACAATAAACACCGC…
	puhuensis_1 ??????????TAATCTGATTCACACTTACAGTAAGTCTTACAACAAGCACCATTATCACAATATCCAGCAACCACTGACTACTGGCCTGAGTCGGACTAGAACTAAACACCCTCAGCATCCTACCTATAATCATCAAAACACACCACCCACGCGCAACTGAAGCTACAACAAAATACTTCCTGATCCAGGCAACAGCCGCAACTATAATCCTACTAGCAAGCATTACAAACACCTGACAAACAGGCCAATGATCCATCTCACACATAA???CACCAACCCCCACACTACTTACTACAACGGCCATCCTACTTAAACTCGGAGCCGCCCCAGTACACCTATGATACCCACAGGCACTACAAGGGGTGACAATAAACACCGCACTGATC…
	pulchellusMF169974 ATAAACCCAGCAATTTGATCAACATTAATCCTCGGCCTCACAACCAGTACCATCATCACAATATCCAGCAATCACTGATTGCTAGCCTGACTAGGGTTAGAATTAAACACCCTTAGCATCTTGCCAATTATTATAAAATCACACCACCCACGGGCAACGGAAGCAACAACAAAATACTTCATAATCCAGGCCACAGCAGCAACAATGATCCTAATGGCTAGCACTATAACTGCGTGACAGACAGGACAATGATCAATCCCCCACACCA???CCCCAACAACAACACTACTCACCACAACAGCAATCATACTAAAACTAGGAGTTGCCCCACTACACCTCTGATACCCACAGGTCCTACAGGGGGCAACAATAAACACAGC…
	pyadalinensisMH624105 ??????CCCCTAATTCTACTAACCTTGATCACAAGCCTAGTTACAAGCACCATTATTACAATATCCAGCCACCACTGACTAATAGCCTGACTAGGCCTTGAACTAAACACACTAAGCATCCTACCAATTATTATCAAACTCAAACACCCTCGTGCAACAGAAGCCACTACAAAATACTTCCTTCTTCAAGCCACAGCCGCCACTATGATCCTCTTCGCTGGTACAACAAACACATGATTAACAGGACAATGAAACATCCACAGCTCCT???CCACACTATCCACCCTACTAATAACCACTGCAATTATACTCAAACTAGGCCTGGCCCCAGTACATGCCTGATACCCACAAGTCCTACAAGGCCTCACTATACACAC…
	Pygopus_nigriceps ATAAACCCAATAATCCTCACGCTTCTCATTCTATCCATAGCCTTAGGAACCATCATTACAATATCCAGCTCCCACTGACTATTAGCCTGAGCAGGGCTAGAGATAAACACCTTAGCAATCATTCCCATTATCTCCAAACAACATCACCCACGAGCAACCGAAGCTGCAACAAAATACTTCTTCACACAAGCTACAGCATCCGCACTAATCGTCTTCGCAAGCACAACTAACGCCTGAAAAACCGGACAGTGAGATATCGCACAAATTTTTCTTCCAGAAACATCCATCATAATTACCATGGCTATTGCCATAAAACTAGGCCTCGCCCCATTTCACTTCTGACTTCCAGAAGTGCTCCAAGGGTCAACACTATCAACCGCA…
	pyinyaungensisMF872307 ????????????????????????????????????????????????????????????????????????????????????????????????????????????????????????????????????????????????????????????????????????????????????????????????????????????????????????????????????????????????????????????????????????????????????????????????????????????????????????????????????????????????????????????????????????????????????????…
	quadrivirgatusMF169975 ATAAACCCCCTAGTCTGAGC?ACCCTACTAACAAGCCTATTAACCAGCACCATTATCACCATATCCAGCAACCACTGGCTGTTGGCATGATT?GGACTAGAACTAAACACACTCAGTATCCTGCCGATCATCATAAAATCCCACCACCCTCGTGCAACAGAGGCCACAACAAAGTACTTCCTCATCCAAGCAGCAGCAGCTACCATAATCCTACTAGCGGGCACTATAAATGCATGACTGACAGGACAGTGATCGATCACCCATACTG???CCCCAACCACTACCCTACTCACCACCATAGCAATCATACTAAAACTGGGCATCGCCCCAATATACATATGATACCCACACGTCCTACAAGGAACCACCACGCGCA…
	raglai ATAAGCCCGCTAATCTGATCAACACTACTAACAAGCCTCGTAGCCAGCACAATTATTACAATATCAAGCAACCACTGATTACTAGCCTGATTCGGATTAGAACTAAACACACTCAGTGTTCTACCAGCAATCATAAAATCTCACCACCCCCGTGCAACAGAGGCAACAACAAAATACTTCCTAGTACAAGCCACGGCAGCCACTATAATTCTACTAGCAGGCATCATAAATGCATGACAAACAGGACACTGATCAATCGCACACACCA???CCCCAGTCACCACAATACTGACCACAATGGCAATCATAATAAAACTCGGGGCCGCCCCAATATATATATGATACCCGCACGTCCTACAAGGGGTCACAATAAACACAGCACTACTAATCTC…
	ramboda_DMSSK_Cram AT?AACCCACTAATCTGATTAACACTTGTAACAAGCCTGCTAGCCAGCACCATCATCACAATGTCCAGCAACCACTGACTACTTGCCTGACTGGGACTAGAACTAAACACCCTTGGCATCCTCCCAGTCATCATAAAAACACACCACCCTCGCTCCACCGAAGCAGCAACAAAATACTTTCTAATCCAAGCCACTGCCGCCACCATAATCCTACTAGCAAGCATTATAAATGCATGACAAACCGGACAATGAACAATAACACACACCT???CACCAACCACAACACTCCTAACAACCACAGCAATCATACTAAAACTTGGCATCGCCCCAATACACCTGTGATACCCACAGGTACTCCAGGGCACAACAATAAGCACCGC…
	redimiculusGU550738 ATAAGCCCACTAACCTGATCTGTACTACTAACAAGCCTACTAACCAGCACACTCATCACAATATCCAGCAACCACTGGTTGCTAGCCTGAATAGGACTAGAACTAAACACACTCAGCATCCTACCTATAATCATAAAATCACATCATCCACGAGCAACCGAGGCCGCAGTAAAATACTTCCTAATCCAACTCATCGCCGCCACTATAATTCTTTTGGCAGGCATCACAAATGCCTGACAAACAGGACATTGAACAATCACACACGCCA???CCCCAACCACAACACTACTAGCCACAATCGCAATTATAATAAAACTAGGTGCCGCCCCAACATACATATGATACCCCCCCGTAATACAAGGCACCACAATGAACACCG…
	rexKT835460 ?????CCCACTAATCTGATC?ACACTTATCTTAAGCCTTACAACCAGCACCATCATCACAATATCCAGCAACCACTGGCTGCTAGCATGACTAGGACTAGAACTAAACACCCTCACCGTCCTCCCGATAATCATAAAATCCCACCACCCACGTGCAACAGAAGCGACAACAAAATACTTCCTAATTCAAGCTACAGCCGCAACAATAATCCTGCTAGCCAGCATCATAAATGCATGACAAACAGGACAATGATCAATTCAACATACAT???CACCAACAGCAACCCTATTAACCACAACAGCAATTATACTAAAACTAGGATTGGCCCCAATCCACCTCTGATACCCACAAGTACTGCAGGGAGTAACAATGCACACAGCACTAATA…
	rishivalleyensisKX698081 ATAAACCCCCTAATCTGACTCACACTGGCAACGAGCCTTGCAGCAAGCACCATCATCACAATATCAAGCAACCACTGACTCATGGCCTGACTAGGACTAGAACTAAACACCCTAAGCATCCTCCCCATTATCATAAAACCCCACCACCCCCGAGCAGCAGAAGCAACAACAAAATACTTCCTCGTCCAAGCCGCCGCAGCAACTACCATTCTCCTAGCAAGCACCACAACCGCATGACAAACCGGGGGCTGATCAATCACTCACGCCG???GACCAGCCACCACACTACTAATTACTACAGCAATTATACTAAAGCTGGGGGCAGCCCCAACACACCTCTGATACCCGCAGGTACTACAAGGGGCCACAATGGG…
	robustus ATAAACCCGCTGATCTGATCCACATTAATCTCAAGCCTACTAGCCAGCACCATCATCACAATATCCAGCAACCACTGGCTAATAGCCTGAATAGGACTAGAATTAAACACCCTCAGCGTCCTACCAATTATCATAAAATCACATCACCCACGAGCAACTGAGGCAACAACAAAATACTTCCTCATCCAAGCCACCGCTGCAACCATAATCTTACTAGCCAGCATCATAAATGCATGACAAACAGGCCAATGATCAATCCAACACACCT???CTCCAACTACAACCACTCTTACCACAATAGCTATCATACTGAAACTAGGACTGGCCCCAACACACCTATGATATCCACAAGTCTTGCAAGGCACTACAATAAACACCGCACTAGTAATC…
	roesleri_HLM0333 ATAAACCCACTAATCTGATTTACACTAATCACAAGCCTCTCAACAAGTACAATCATTACAATATCAAGTAACCACTGACTACTAGCCTGACTAGGACTAGAACTAAACACACTGAGCACCCTTCCAATTATAATAAAACCGCACCACCCACGAGCAACTGAAGCTACAACAAAATACTTCTTAGTCCAAGCCGCAGCTGCCTCTATAATCCTATTAGCCTGTACTATAAATGCATGACAAACAGGCCAATGAACAGTCACGCACACCT???CCGGAACCATAACACTACTAACCACTTCAGCCATCATATTAAAACTTGGCATCGCCCCGGCACACTTATGATACCCACAAGTACTACATGGCACAACAATGTACACAGCAC…
	rosichonariefiKP256188 ATAAACCCACTCATCTGAGCAACAATAACCACAACCCTACTAATTAGCACCATTATTACAATATCGAGCAACCATTGATTACTGGCCTGATTCGGACTAGAATTAAACACATTAAGCATTCTACCAATAATCATAAAACAGCACCACCCACGCGCAACCGAGGCTACAACAAAGTACTTCTTAATTCAAGTTATTGCTGCCACTATAATCCTACTAGCAAGCACTACAAACGCATGACAGACAGGCCAGTGATCAATCACCCACTCCA???CACCAACAACAACTCTCATTATTACAATAGCAATTATACTAAAACTAGGCGCTGCCCCCACATATATATGATACCCTCACGTTCTACAAGGGGTTACAATAAACA…
	rubidusKM255203 ATAAACCCGCTCATCTGATTTACACTAGTCACAAGCCTACTAACCAGCACCATCATCACAATGTCTAGCAACCACTGACTGCTTGCCTGATTCGGACTAGAATTAAATACACTAAGCATCCTACCAATAATCATAAAATCACACCACCCCCGAGCAACAGAAGCCGCAACAAAATACTTCCTAATCCAGGTCACAGCAGCTACCATAATCCTACTAGCAAGCACCATAAATGCATGGCAAACTGGACAATGAACAATCACACACACAA???CACCAATAGCAACAATGCTGACCACAATAGCAATCATACTAAAACTAGGCACCGCACCAATATACATATGATACCCACACGTGCTTCAAGGGGTCACAATAAACACCGCACT…
	russelliJX440555 ??????????TAGTTTGATCATTACTTATCACCAGCCTGGCCAGCAGCACAATCATTACTATGTCCAGCAACCACTGACTAATCGCCTGACTGGGCCTAGAACTAAACACCCTCAGCATCCTCCCAATCATTATAAAATCAAAACACCCACGCGCAACAGAAGCCGCAACCAAATACTTCATCATTCAAGCCGCAGCAGCCACCCTCATCCTATTTGCAAGCACCACAAACGCATGACAAACCGGACAATGAACAATCACCAACACCA???CCTCCTACACCACACTACTCACCACAACCGCAATTATACTAAAAATAGGCCTGGCACCAGTGCACATCTGGTACCCACAGATCCTACAGGGCACCACAATATACACCGCAC…
	sadanensisMF872324 ATAAACCCACTAATCTGATCAACACTTATAATAAGCCTCGGAACAAGCACTATTATCACAATATCTAGCAACCATTGACTACTAGCCTGACTCGGACTAGAACTCAATACCCTAAGCATCCTTCCAATAATCATCAAATCACACCACCCACGCGCAACTGAAGCTACAACAAAATACTTCCTAATCCAAGCCACCGCTGCAACTATAATTCTCCTAGCAAGCATTACTAATGCATGACAAACAGGACACTGATCCATCTCTCACATAA???TACCAACCACAACACTCCTCACTACTGCTGCAATCATATTAAAACTAGGAATCGCACCAATACACCTCTGATACCCACAAGTACTACAAGGAGTTACAATAAACACCGC…
	sadansinensisMF872325 ATAAACCCACTAATCTGATCTATATTTGTACTAAGCCTCACTGCCAGCACCATTATCACCATATCCAGCAATCACTGGCTATTAGCCTGACTAGGACTAGAACTAAACACCCTTAGCATCCTACCCATAATCATCAAATCTCACCACCCACGTGCAACTGAAGCCACAACAAAATACTTCCTAATCCAAGCCACAGCCGCAACAATAATCCTACTAGCAAGCATCCTAACTGCATGACAAACCGGACAGTGATCCATCTCACACACAA???CACCAACCGCAACACTACTGGCCACAACAGCAATCATAATAAAACTGGGAATCACACCGATACACCTTTGATACCCACAAGTACTACAAGGAACAACAATAAACAC…
	sadleiriMH105038 ATAAACCCACTAATCTGATCAACACTAATCACAAGCCTCCTAACCAGCACGATCATCACAATGTCCAGCAACCACTGACTACTGGCCTGATTCGGACTAGAACTAAACACACTAAGCATCCTACCAGCAATCATAAAATCACATCACCCTCGAGCAACTGAAGCCGCAACAAAATATTTCCTAATCCAGACCACGGCGGCAACCATACTACTACTAGCAAGCATCACAAACGCATGGCAAACCGGACAATGATCAATCATACACACCA???CACCCGCCACAACCATCCTCACTACAATAGCAATTATATTAAAACTGGGCATCGCACCAATATACATATGATACCCCCACGTACTACAAGGGGTATCAATAAACACAGCAC…
	saiyok_MS484 ??????????????????????????????????????????????????CATTATCACAATAGCCAGCAACCACTGATTACTGGCATGACTCGGACTAGAACTAAACACTCTAAGCATCCTACCAATAATTATTAAACTACATCACCCCCGCTCAACCGAGGCAACAACAAAATACTTCCTAATCCAAGCCACAGCTGCAACACTAATCTTGCTAGCAAGTATCACCAACACATGACAAACAGGACAGTGATCTATCTCTCACATAA???CCCCAGCCACAACCCTCCTCACCACAACAGCAATCATACTAAAACTGGGAATCGCACCAATACACCTGTGATACCCACAAGTCTTGCAAGGTGTGACAATAAACACTGCACTAAT…
	salomonensisJX440556 ATCAATCCATTGATCTGGTCCACACTAACAATAAGCCTCCTAACCAGCACCATCATCACAATGTCCAGCAACCATTGACTACTAGCCTGGCTTGGACTAGAACTAAATACCCTAAGCGTCCTACCTATTATCATAAAATCACACCACCCACGAGCAGCCGAAGCAACAACAAAATACTTTCTAATCCAAGCCACCGCCGCAACCATAATTCTACTTGCCAGCATCATAAATGCCTGACAAACAGGCCTGTGATCAATCCAACACACCT???CACCAACAACAACTATCCTCACAACAGTCGCTATTATACTAAAACTAGGACTAGCCCCAATATACCTGTGATATCCACAAGTTCTGCAAGGCGTAACAATAAATACA…
	sangi_HLM0311 ATCAGCCCACTAATTTGATCTACACTACTAATGAGCCTCCTAGCAAGCACAGCTATTACCATGTCCAGCAACCACTGACTCCTCGCCTGGTTCGGACTAGAACTAAACACACTCAGTATCCTCCCAGCAATCATAAAACACCACCACCCTCGCGCCACTGAGGCCACAACAAAATACTTCTTAGTACAAGCAACAGCAGCCACCATGATTCTTCTGGCCAGCATCATAAGTGCTTGACAAACAGGACATTGAACAATCACACACACCC???CTCCAACCGCCACAATGGTTATTACATTGGCGATCATGTTAAAGCTTGGTGCCGCCCCAATATACATATGGTACCCCCATGTCCTGCAGGGTGTCACAATAAACACCGCACTAC…
	sanook_AUP00571 ???????????AATTTGATCCACACTCGTAGTAAGCCTTGTAACCAGCACCATCATCACAATATCCAGCAACCACTGACTACTGGCATGAATTGGGCTAGAACTCAACACCCTAAGTATCCTACCAATAATCATTAAACTCCACCATCCACGCTCAACCGAAGCCACAACAAAATATTTCCTAGTCCAAGCCACCGCTGCAACTCTAATCCTACTTGCAAGCATCACCAACACATGACAAACAGGACAATGAACCATCTCCCACATAA???CCCCAGCCACAACCCTCCTCACCACCTCAGCAATCATACTAAAACTAGGAATCACGCCAATACACCTCTGGTACCCCCAGGTCCTACAGGGAACAACAATAGGCACCGCACT…
	sanpelensisMF872345 ATAAACCCACTAATCTGATCCATGTTTGTAACAAGCCTCGCTATCAGCACCATTATCACCATATCTAGCAACCATTGGTTGCTAGCCTGACTGGGACTAGAACTAAACACCCTCAGCATCCTCCCAATAATCATTAAATCTCACCACCCACGCGCAACTGAAGCCACAACTAAATACTTCCTAATCCAAGCCACAGCCGCAACCATAATCCTACTAGCAAGCATCCTAAATGCATGACAAACCGGACAATGATCCATCTCACATACAA???CGCCGACCGCGACACTACTAACCACAACAGCAATCATGCTAAAACTAGGAATCACACCAATACACCTTTGATACCCACAAGTACTACAAGGGACAACAATAAACACCG…
	semenanjungensisJQ889177 ????????????????????????????????????????????????????????????????????????CATTGGTTGCTAGCCTGATTCGGGCTAGAACTCAACACACTGAGCATTCTACCAGCAATAATAAAATCACACCACCCCCGCGCAACCGAGGCCGCAACCAAGTACTTCCTAATCCAAGTCACAGCCGCCACTATAATCCTACTAGCAAGCATCATAAATGCATGACAAACCGGCCAGTGATCAATCACACACACCG???CTCCAACCACAACCCTACTAATCACAATAGCAATCATAATAAAACTTGGAGCCGCTCCAACATACATATGATACCCCAACGTACTACAAGGCGTCACAATAAA…
	semicinctusKR921713 ATTAACCCCCTAATCTGAGCAACACTTATCACAAGCCTCCTTGCCAGCACCATCATCACAATATCAAGCAATCATTGACTGCTGGCCTGATTCGGGTTAGAGCTCAATACACTAAGCATTCTTCCCGCCATTATAAAATCACACCACCCCCGTGCAACTGAAGCCGCAACTAAATACTTCTTAGTCCAAGTCACAGCCGCCACAATAATCCTACTAGCAAGCATTATAAATGCATGACAAACAGGACAGTGATCCATCACACACACCG???CCCCAACAACAACCCTGCTAACAACAATAGCAATTATGCTTAAACTAGGCGTTGCCCCAACCTACACATGATACCCCTCCGTATTACAGGGGGTCACAATAACCACTG…
	septentrionalisMH971164 ATAAACCCACTAATCTGATCAACATTAATCATAGGCCTCACCACTAGTACAATCATCACCATAACAAGCCATCACTGACTGCTAGCCTGACTGGGCCTAGAACTTAACACCCTCAGTATCCTACCAATCATCATAAAACCACAACACCCACGAGCAACTGAGGCCACAACAAAATACTTCCTCATTCAAGCGGCCGCCGCCACCATAATCCTTTACGCAAGCACAATAAACGCATGACAAACAGGACAATGATCCATTCCAAACTCCT???CCTACACCACGGCACTACTTACAACCACAGCAATCATACTGAAACTAGGCCTGGCCCCAGTACATGCCTGATACCCACAAGTCATGCAAGGTACCACCATATAC…
	septimontium_HLM_0336 ATAAACCCCATAATCTGAGCCATACTAATAACGAGCCTAATAATCAGTACCCTCATCACAATAATAAGCAACCACTGGTTACTCGCCTGAATTGGCCTGGAGCTGAACACCCTAAGCATCCTACCAGCGATCATAAAATCACACCACCCACGAGCAGCGGAGGCCACCACCAAGTACTTCCTAATCCAGGCAACAGCCGCAACCATAATCCTATTAGCTAGCATCATCACAGCCTGACAGACGGGCCAATGGTACATCTCCAACACCA???CACCAACCACAACACTTTTAGCCACAATAGCTATTATATTAAAATTGGGCATTGCCCCGGGCCACCTATGATATCCCCAAGTGCTACAGGGGGTGACAATAAGCAC…
	seribuatensisJX440557 ATAAACCCACTAATCTGATCAACACTACTCACAAGCCTCCTAACCAGCACGATCATCCAAATATCCAGCAACCACTGATTACTAGCCTGATTCGGACTAGAACTAAACACACTAAGCATCCTACCAGCAATCATAAAATCACACCACCCCCGAGCAACTGAGGCTGCAACAAAATATTTCCTAATCCAAACCACGGCGGCAACCATACTACTACTAGCAGGCATCACAAGCGCATGACAAACCGGACAGTGATCAATTATACACACCA???CACCCATCACAACCACCCTCACTACAATAGCAATTATATTAAAACTAGGCATCGCACCCATGTACATATGATACCCCCACGTACTACAAGGAGTATCAATAAATAC…
	sermowaiensisJQ820296 ATAAGTCCCCTAATCTGACTAACATTAATCACAAGCCTTACAGCCAGCACAGTAATCACAATATCTAGCAATCACTGACTCTTAGCCTGACTAGGACTAGAGTTAAACACTCTCAGCATCCTGCCCATTATCATAAAATCCCACCACCCACGAGCAACAGAGGCAGCGACAAAATACTTCCTAGTCCAGGCGACAGCAGCAACCATAATCCTATTGGCCAGCATCATAAATGCATGACACACAGGACAATGATCAACTCAACACAACT???CACCAACAACTACACTGCTCACCACAATAGCAATCATACTAAAACTGGGCATCGCTCCAATACACTTGTGATACCCACAAGTGCTACAAGGGACTACAATAAACAC…
	serratus_JQ820297 ATAAGCCCACTAATCTGATTCACACTAATCACAAGCCTTTTAACCAGTACCATCATCACAATATCTAGCAACCACTGACTGCTAGCATGACTTGGACTAGAATTGAACACCCTCAGTATTCTACCAGTTATCATAAAATCACACCACCCCCGCGCAACAGAAGCCGCAACAAAATATTTCCTAGTTCAAGCTACAGCCGCAACAATAATCCTACTAGCCAGCATCATAAATGCATGACAAACAGGCCAATGGTCAATCCAACACACTA???TCCCAACAACTACTTTACTTACAACAATAGCTATTATACTAAAACTAGGAATAGCTCCAGTACATCTATGATACCCGCAAGTACTACAAGGCGTAACCATAAACACCGCG…
	sharkariKJ659853 ATAAACCCAATAGTCTGATCAACGCTAATCCTCGGCCTCACAACCAGCACTATCATCACAATGTCCAGCAATCATTGATTACTGGCATGACTGGGATTAGAATTAAACACCCTTAGCATCCTACCAATTATTATAAAATCACACCACCCACGAGCAACAGAAGCAACAACAAAATACTTTATAATTCAGGCCACAGCAGCAACAATAATCCTAATAGCTAGTATCATAACTGCATGACAGACAGGACAATGATCAATCCCCCACACCA???CCCCAACAACAACACTACTAGTCACAGCAGCAATCATACTAAAACTGGGGGTTGCCCCACTACATATCTGATACCCACAAGTCCTACAAGGAGTAACAATAAACACAGCAT…
	shwetaungorumMF872353 ????????????????GATTTATGCTCATCACAAGCCTTACAACTAGCACCATTATCACAATAACCAGCAACCACTGACTCCTAGCCTGAMTAGGAMTAGAACTAAACACCCTCAGCATCCTGCCAATAATTATGAAACCACACCACCCCCGAGCTGCAGAAGCAACAACAAAATACTTCCTAATCCAAGCCATAGCCGCAACAATAATTCTACTGGCAAGCATCACAAACGCATGGCAAACCGGCCAATGAACCATCTCCCACACCT???CACCAACAGCCACCCTCCTCGTCACTACCGCAATTATACTAAAACTAGGCATCGCCCCAGTACATCTTTGATATCCCCGGGTACTACAAGGAGTAACAATAAACAC…
	sinyineensisMF872355 ATAAACCCCGTAATCTGATTCACACTCATAGTAAGCCTCACATCCAGCACCATCATCACCATGTCCAGCAACCACTGACTTCTCGCCTGACTTGGCCTAGAACTCAACACCCTCAGCGCCCTCCCAATAATCATCAAAACACACCACCCACGCGCAACTGAAGCCACAACAAAATACTTCCTAGTCCAGGCCACAGCTGCAGCCATAATCCTACTGGCCGGCATTATAAACACATGACAGACAGGGCAATGACACATCTCTCACATTA???CCCAGATCCCTGCCCTCCTTACCCTAGCGGCCATCATACTAAAACTAGGACTAGCCCCGCTACACTTGTGATACCCACAAGTATTACAAGGCGTAACAATAAACACC…
	slowinskiiJX440559 ATAAACCCACTAGTCTGATCATTACTTATCACCAGCCTGGCAAGCAGCACAATCATTACTATGTCCAGCAACCACTGACTAATTGCCTGAGTGGGCCTAGAACTAAACACCCTTAGCATCCTCCCTATCATTATAAAATCAAAACACCCACGCGCAACAGAAGCCGCAACCAAGTACTTCATCATTCAGGCCACAGCAGCCACCCTTATCCTATTTGCAAGCACCACAAGCGCATGACAGACTGGACAATGAACAATCACCAACACCA???CCTCCTACACCACACTACTCACCACAGCCGCAATCATACTAAAAATGGGCCTAGCACCAGTACACATCTGATACCCGCAAATCCTACAGGGCACCACAATATACACCGC…
	soba_DMSSK_124_1 ATAAACCCGCTAATCTGATCAACACTAGTAACAAGCCTGCTAGCCAGCACAATCATCACAATATCCAGCAACCATTGACTACTTGCCTGACTAGGACTAGAACTAAATACCCTTAGCATCATCCCAATCATCATAAAAACACACCACCCACGCTCAACCGAGGCCGCAACAAAATACTTTTTAATCCAAGCTACCGCCGCCACCATAATCCTACTAGCAAGCATCATAAATGCATGGCAAACAGGACAATGAACGATCACGCACACCT???CACCAACCACAACACTCTTAACAACCACAGCTATCATACTAAAACTTGGAATCGCCCCAATACACCTATGATACCCACAAGTACTTCAGGGCACAACAATGAACACCGCAC…
	sommerladi_1 ?????????????????????ATATTAATCATAAGCCTCTCAACAAGCACAATCATCACAATATCAAGTAACCACTGACTCCTAGCCTGACTAGGACTAGAACTAAATACACTAAGCATCCTTCCAATTATAATAAAATCACACCACCCACGAGCAACTGAAGCTACAACAAAATACTTCCTTATCCAAGCCACAGCTACCACCATGATCCTATTAGCATGTACTATAAATGCATGACAAACAGGCCAATGATCAATTACACACACAA???CCGGGACCATAACACTACTAATCACCTCAGCCATCATATTAAAACTTGGCATCGCCCCAACACACCTATGATACCCACAAGTACTACAGGGCACAACAATATACACAGCACTGCT…
	soni_2 ?????????TTAATCTGATTCACACTAATTATAAGCCTTACAACAAGCACTATTATCACAATATCCAGCAACCACTGATTACTAGCCTGAGTGGGACTAGAACTAAACACTCTTAGCATTCTACCAATAATTATCAAAACCCACCACCCCCGCGCAACTGAGGCCACAACAAAATACTTCCTAATCCAAGCCACAGCAGCAACCATAATTCTACTAGCAAGCATTACAAACACATGACAAACAGGACAATGATCCATCTCCCACATAG???AAGCCACCCCAACAATCCTCACTACAACAGCCATCATACTAAAACTAGGCGCCGCCCCAGTACACTTATGATACCCGCAAGCACTACAGGGGGTAACAATAAACACCGCACTAGTTATCTC…
	sonlaensis_1 ????????????????????????CTACTGATAAGCCTCACAACAAGCACCATTATCACCATATCCAGCGCCCATTGATTGCTGGCCTGAGTTGGACTAGAACTCAACACCCTAAGCATCCTCCCTATACTCATCAAACCACACCACCCGCGCGCAACTGAGGCCACAACAAAGTACTTTCTAATCCAAGCAACAGCCGCAACCTTAATTCTACTAGCTGGCATCACCAGCACATGGCAAACAGGACAGTGATCCATCTCGCACATGC???CGCCCACCCAAACGCTCCTCACTACAACAGCCCTTATACTAAAACTAGGCGCAGTCCCCGTACACCTATGGTATCCACAAACACTACAAGGGGTAACAATAAACACCGCACTAAT…
	soundthichaki_2 ?????????CTAATCTGACTCACATTAATCACAAGCCTATCAACAAGCACTGTAATCACAATATCAAGCAACCATTGACTGATTGCCTGACTTGGATTAGAACTAAATACCCTCAGCATTATCCCAATTATCATAAAATCCCACCACCCACGAGCAACTGAGGCCGCAACAAAATACTTCCTAATCCAAGCCACAGCCGCCACTATAATCATATTAGCCTGCATCATAAATGCATGACAAACTGGCCAGTGATCAATCACGCACACTA???CACAAACCATAACACTACTAACCACCTCAGCTATTATATTAAAACTTGGCATCGCGCCGACATATTTATGGTACCCCCAAGTATTACAAGGCACAACAATATACACAGCCCT…
	sp_CDS_2010aGU550728 ATAAACCCCATTATCTGGTCAACACTAGTAACAAGCCTACTTGCAAGTACCATCATCACAATATCAAGCAACCACTGACTATTAGCCTGATTCGGACTAGAACTCAACACACTAAGCATTCTACCAACGATCATAAAATCCCACCACCCCCGCGCAACTGAAGCCGCAACTAAATACTTTTTAATCCAAGTCGCCGCCGCCACTTTAATCCTGCTAGCAAGCACCATAAACGCCTGACACACAGGACAATGATCGATCTCCCACACTA???CGCCAGCCACAACACTCCTGGCCACATTAGCAATTATATTAAAACTGGGCGCTGCCCCCACGTACATGTGATACCCCAACGTACTACAGGGAACCACTATAAACACC…
	sp_DMSSK126 ???????????????????????ACTTGTAACAAGCCTGCTAGCCAGCACCATCATCACAATATCCAGCAACCACTGACTACTTGCCTGACTAGGACTAGAACTAAACACCCTTGGCATCCTCCCAGTCATCATAAAAACACACCACCCTCGCTCCACCGAAGCAGCAACAAAATACTTTCTAATCCAAGCCACTGCCGCCACCATAATCCTACTAGCAAGCATTATAAATGCATGACAAACCGGACAATGAACAATAACGCACACCT???CACCAACCACAACACTCCTAACAACCACAGCAATCATACTAAAACTTGGCATCGCCCCAATACACCTGTGATACCCACAGGTACTCCAGGGCACAACAATAAGCACCGCCCTAATC…
	sp_HLM0310 ??????????????????????TCCTAATAACAGGCCTCGCCACTAGCAAAAAATACGCGATGGCCAGCCACCATTGACTACTGGCCTGATTCGGCCTAGAACTCAACACCCTAAGCGTACTACCAATCATCATAAAACCACAACACCCCCGTGCGGCCGAAGCAGCAACAAAATACTTCCTTATCCAGACTACCGCCGCCACACTAATTCTGTTTGCAGGCACCACAAACACATGGCAAACAGGCCAATGATCTATCATAAACCCCT???CTACCACTACAACACTACTTGTAACCGCCGCAATCATACTAAAACTAGGCCTGGCCCCAGTACACATCTGGTACCCGCAAGTCTTACAAGGAACCACCATATACACCGCACTTACAA…
	sp_HLM0313_Kubah_Malaysia ATAAACCCCGCCATCTGATCACTACTATTAACAAGCCTACTATTCAGCACGCTTATCACAATATCCAGCAATCACTGACTGCTTGCCTGATTCGGATTAGAACTAAACACACTAAGTATCCTCCCCGCAATCATAAAATCACACCACCCACGAGCAACTGAAGCCGCAACAAAATACTTTATCATCCAAGTCACTGCCGCTGCCATAATTCTCTTAGCAAGCATAACAAACGCATGACAAACTGGACAATGAACAATCATCTACACCA???CTACAACTACAACACTACTAACCACAATAGCAATCATACTAAAACTGGGCGCCGCCCCAATATACATATGATACCCCCACGTACTGCAGGGGACTACAACAA…
	sp_HLM0316_Kon_Ka_Kinh_Vietnam ATAAACCCGCTAATCTGATCAACCCTTCTAACCAGCCTCCTGGCCAGCA?AATTATCACAATGTCCAGCAATCACTGGCTACTGGCCTGATTCGGACTAGAACTAAACACACTCAGTATCCTACCAGCACTCATTAAATCCCACCACCCGCGCGCAACCGAAGCAACAACAAAATACTTCCTAGTACAAGCCACGGCCGCCACCATAATTCTACTGGCAAGCATTATAAACGCATGACAAACAGGACACTGATCAATCACACACACCA???CCCCAACGACCACACTACTAGCTACAATAGCGATTATACTAAAACTAGGCGCCGCCCCAACATACATATGATACCCGCACGTCCTACAAGGAGTCAC…
	sp_HLM0324_Lomyen_Laos ATAAACCCCATAATTTGACTAACACTAATCACAAGCCTATTAACAAGCACACTTATCACAATATCAAGCAGCCACTGACTCCTTGCCTGACTGGGACTAGAACTAAACACCCTTAGCATCCTCCCAATTATTATAAAATCCCATCACCCACGAACAACAGAAGCCACAACAAAATACTTCCTTATCCAGGCTACGGCAGCCACTATAATCCTACTAGCCTGCATTATAAACTCCTGACAAACAGGTCAATGAACAATCACACACACAA???CAGAAACTACAACACTACTTGCCACCACAGCTATTATATTAAAACTGGGTATTTCGCCAACACACCTTTGATACCCCCAAGTACTACAAGGTACAACCATATATA…
	sp_HLM0349_Nahin_Laos ATAAATCCATTAATCTGATTTACACTAATTACAAGCCTCTCAATAAGCACAATCATTACAATGTCCAGCAACCATTGACTTCTTGCATGATTAGGGCTAGAACTTAACACCATCAGCATCCTCCCAATCATTATAAAGTCTCACCACCCACGGGCAACAGAAGCAACAACAAAATATTTCCTGATCCAAGCCACAGCAGCCACTATAATCTTACTAGCCTCCATTATAAACTCCTGACAAACAGGTCAATGAACAATCACACACACCA???CAGAAACCGCAACACTACTTACCACCACAGCCATTATATTAAAACTTGGCATTGCTCCCACATACCTCTGATACCCTCAAGTACTACAGGGTACAACCATATATAC…
	sp_HLM0353_Nahin_Laos ATAAACCCACTAATCTGACTACACCTAATCACAAGCCTCTCGGTAGGCAAAGAAAGTGAGATATCCAGCAACCACTGACTTCTCGCCTGACTAGGACTAGAACTAAACACCATTAGCGCCCTCCCAATCATCATACAATCCCACCACCCCCGCGCAACAGAGGCCACAACAAAATACTTCTTAATTCAAGCCACAGCAGCCACCATAATCCTCTTGGCCTGCATTATAAACTCATGACAAACAGGCCAGTGAACAATCACGCACACCA???CAGAAATTACTACACTATTTACCACAGTAGCCATTATACTGAAACTGGGTATCGCCCCCGCACACCTATGATACCCACAAGTGCTACAAGGTACAACCATATATAT…
	sp_HLM0354_Kon_Tum_Vietnam ATAAACCCACTAATCTGATCAACGCTCCTAACAAGCCTCCTAGCCAGCA?AAACATCACAATATCCAGCAACCACTGGTTGCTAGCCTGATTCGGACTAGAACTAAATACTCTCAGCGTCCTACCAGCAATCATTAAATCACACCACCCACGTGCAACCGAAGCAACAACAAAATACTTCCTAGTACAAGCTACGGCCGCCACTATAATCCTGCTAGCGGGCATCATAAGCGCATGACAAACAGGACATTGATCAATCACGCACACTA???CCCCGCTAACCACACTAATAGCCACAGTGGCAATCATACTAAAGCTGGGCGCCGCCCCAACATACATGTGATACCCACACGTCCTACAGGGCGTCACAATA…
	sp_HLM0357_Tham_Pla_Thailand ATAAACCCACTAATCTGATTCACATTAACAATAAGCCTTGCAACCAGCACCATCATCACAATGTCCAGCAACCACTGACTACTAGCCTGAGTCGGCCTAGAACTAAACACCCTCAGCGCCCTCCCAATTATCATTAAAGCACACCACCCCCGTGCAACTGAAGCCACAACAAAGTACTTCCTAATCCAAGCCACAGCAGCAACCATAATCCTGCTTGCAAGCATTACAAACGCATGACAGACAGGCCAGTGATCCATCTCGCACATAA???TACCAGCCCCTACACTCCTTACCACAACAGCCATCATACTAAAGCTAGGCGCAGCCCCCCTACACCTTTGATACCCACAAGCACTACAAGGAGTATCAA…
	sp_HLM0358_Krabi_Thailand ATAAACCCGCTAATCTGATCCACACTCGTAGTAAGCCTTGCAACCAGCACCATCATCACAATATCCAGCAACCACTGACTACTGGCATGACTTGGGCTAGAACTCAACACCCTAAGCATCCTGCCAATAATCAGTAAACTCCACCACCCACGCTCAACCGAAGCCACAACAAAATACTTCCTAATCCAGGCCACCGCTGCAACCCTAATCCTACTTGCAAGCATCACCAACACATGACAAACAGGACAATGAACCATCTCCCACATAA???CCCCAACTACAACCCTCCTTACCACCTCAGCAATCATACTAAAATTAGGAATCACACCAATACACCTCTGATACCCACAAGTCCTACAAGGAACAACAATAG…
	sp_HLM0360_Chanthaburi_Thailand ATAAACCCCATTATCTGATCCGTACTAATAACAAGCCTCACAACCAGCAACCTCATCACAATAATAAGCAACCACTGGCTGCTCGCCTGACTGGGCCTGGAACTAAACACCCTAAGCATCCTGCCAGCAATCATAAAGTCCCACCACCCACGAGCAGCCGAAGCAACCACCAAATACTTCCTAATTCAAGCCACCGCCGCAACCATACTACTTCTAGCTGGCATTATCACTGCCTGACAAACCGGACAATGACACATCTCAAACACTA???CACCAACCACAGCACTACTTACAACAATAGCAATCATACTAAAACTTGGCATTGCCCCAACCCATCTTTGGTACCCACAAGTACTGCAAGGGGCAA…
	sp_HLM0362_Khao_Yai_Thailand ATAAACCCTATAATTTGAGCCATATTAATAACAAGTCTAACAGTCAGCACCCTCATCACAATAATAAGCAACCACTGATTACTTGCCTGAATTGGCCTAGAACTGAACACCCTGAGCATACTACCAGCGATCATAAAGTCCCACCACCCACGAGCAGCAGAAGCCACCATTAAATACTTCCTAATTCAAGCAACCGCCGCAACTATAATTCTACTGGCTAGCATTATTACTGCCTGACAAACTGGCCAATGATACATCTCCAACACCA???CTCCAACCACAACACTTTTAACCACAATAGCTATCATACTAAAACTGGGCATCGCCCCAGGCCACCTGTGATATCCCCAAGTACTACAGGGGGTAACAA…
	sp_HLM0365_Kon_Ka_Kinh_Vietnam ATAAGCCCACTAATCTGATCAACCCTCCTAACAAGCCTCCTGGCCAGCACAATCATTACAATGTCCAGCAACCACTGACTCCTGGCCTGACTTGGACTGGAACTAAATACACTTTGCGTCCTACCAATAATCATCAAGTCCCACCACCCCCGTGCAACCGAAGCGGCAACAAAGTACTTCCTAGTACAGGCCACGGCCGCCACTATGGTCCTACTAGCAGGCATCATAAACGCATGACAAACAGGGCACTGATCAATCGCACACACCA???CCCCCCTCCCCACGCTATTAACTACAGCGGCGATCATGCTAAAACTCGGCGCTGCTCCAACATACATATGATACCCGCACATCCTACAAGGCGTCAC…
	sp_HLM0366_Chu_Mom_Ray_Vietnam ATAAACCCGCTAATCTGATCAACCCTTCTAACAAGCCTCTTGGCCAG?A?GAACATCACCATGTCCAGCAACCACTGACTCCTGGCCTGATTCGGACTAGAACTAAACACACTTAGCGTCCTACCAACAATCATTAAATCCCACCACCCACGTGCAACCGAAGCGGCAACAAAATACTTCCTAGTACAAGCTACGGCCGCCACCATGATCCTACTAGCAAGCATCATAAACACATGACAAACAGGACATTGATCAATCACACACACCA???CGCCTCTCGCCACACTATTAACTACCCTGGCGATCATACTAAAACTTGGCGCTGCTCCAACATACATGTGATACCCCCACGTCCTACAGGGGGTTAC…
	sp_HLM0367_Loc_Bac_Vietnam ATAAACCCACTAATCTGATCAACACTATTAACAAGCCTTGTAGCAAGCACAATCATTACCGTCTCCAGCAACCACTGACTTCTGGCCTGATTCGGACTAGAACTCAATACACTCAGCATCCTACCAGCAATCATGAAGTCCCACCACCCTCGTGCAACCGAGGCAGCCACAAAATACTTTCTAGTACAGGTCACAGCGGCCACCTTAATTCTACTAGTAGGCATCACAAATGCATGACAAACCGGGCACTGAACAATCACACACACCA???CCCCAGCCGCCACACTACTGACCACCTTGGCAATCATACTAAAGCTAGGCGCCGCCCCAATATACATATGGTACCCGCACGTCTTACAGGGGGTTACAATA…
	sp_HLM0368_Loc_Bao_Vietnam ????????????????????????????????????????????????????????????????????????????????????????????????????????????????????????????????????????????????????????????????????????????????????????????????????????????????????????????????????????????????????????????????????????????????????????????????????????????????????????????????????????????????????????????????????????????????????…
	sp_HLM0371_Ujung_Kulon_Indonesia ATAAACCCGCTAATCTGATCAACACTCCTCTCAAGCCTCCTGGCCAGCACCAACATTACCATGTCTAGCAATCACTGATTACTGGCCTGATTCGGATTAGAACTTAACACACTCAGTATCCTGCCGGCCATTATAAAATCTCACCACCCGCGCTCAACCGAAGCAGCAACAAAATACTTCCTAATCCAAGTCACAGCCGCAACAATACTTTTACTAGCAGGCACCATGAATGCATGAACAACTGGCCAGTGAACAATCACACACACCA???CACCAACTACAACACTGCTAATTACATTAGCAATTATATTAAAACTAGGAGTTGCGCCAACGTACATATGATACCCGCACGTCCTTCAAGGAACC…
	sp_HLM0372_Suan_Phueng_Thailand ATAAACCCACTAATCTGATCAACTCTCACAATAAGCCTAGCAATCGGAGGAAGC?CCCCCCTGTCCAGCAATCACTGATTGCTAGCCTCCCCGGGACTAGAATTAAACACCCTTAGCATCCTCCCTATTATCATCCGCCACCACCATCCACGCGCAACAGAGGCAACAACAAAATACTTCCTAATCCAGGCCACAGCCGCAACCATAATTATACTAGCCAGCATCATCAGCACCTGACAGACAGGCCAATGATCAATCACCCATACCA???CCCCAACAGCCACCCTGCTAACCACAATAGCCCTCATACTAAAACTAGGTATCGCCCCGCTCCACCTATGATACCCACACGTGCTACAGGGCACAA…
	sp_IA_2014_KM255181 ATAAGCCCACTAGTCTGATCACTCTTAATCACAAGCCTAGCCACAAGCACAATCATCACAATATCCAGCCACCACTGACTGCTCGCCTGATTAGGCCTGGAACTCAACACTCTTAGCATCATTCCTATCCTCATAAAATCACAACATCCACGTGCAACAGAAGCTACAACAAAATACTTTCTCATCCAGGCCACTGCTGCCACCATACTCCTATTCGCAGGAACCCTAAACGCATGACACACCGGCCAATGAGCTCTAACCAATACCT???CCTCCACCACCACCCTACTTACAACTATAGCAATTATACTAAAAATAGGCCTTGCCCCAGTACACATATGATATCCACAAATCATACAAAGTATCACCATAAACACCG…
	sp_IA_2014_KM255192 ATAAACCCACTAATTTGATCAATCCTAATTACAGGCCTTGCCACCAGCACAATTATTACAATAGCCAGCCACCACTGACTACTAGCCTGACTCGGCCTAGAACTAAACACCCTAAGCATTCTACCCATTATCATAAAACCACACCACCCACGCGCAACCGAGGCCACAACAAAATACTTCCTCATCCAAACCACAGCTGCCACCATGATCCTATTTGCAAGCACCATAAACGCATGACAGACAGGACAGTGATCCATCACTAACTCCT???CCCCCACCATCACCATACTCACAACCATTGCAATTATACTAAAATTAGGCCTGGCCCCAGTACACATTTGATATCCACAAGTCCTACAAGGAACCCCCATATACACCG…
	sp_IA_2014_KM255196 ATAAGCCCACTAATCTGATCCCTCCTTATCACAAGCCTTGCCACAAGCACAGTCATTACACTATCCAGCCACCACTGGCTACTCGCCTGACTAGGCCTAGAACTAAACACCCTTAGCATCCTTCCTATTATCATAAAATCTCAACACCCCCGAGCAACAGAAGCCACAACAAAATACTTCCTCATCCAAGCCGCCGCTGCCACCATAATCCTATTTGCTGGCACTCTAAACGCATGACAAACCGGCCAATGGGCCATAACCACCGCCT???CCCCAACTACCACACTACTCACAACTACAGCAATCATACTAAAAATAGGCCTGACCCCGGTCCACATATGGTACCCACAAGTCCTGCAAGGCGTCACAATGCACACCG…
	sp_KAC_2015a_KR921689 ATAAACCCACTAATCTGATCGACACTCCTCTCAAGCCTCCTGGCCAGCACCATCATTACCATGTCTAGCAATCATTGATTACTGGCCTGATTCGGATTAGAACTTAACACACTCAGCATCCTCCCAGCCATTATAAAATCTCACCACCCCCGCTCAACCGAAGCAGCAACAAAATACTTCCTAATTCAAGTCACAGCTGCAACAATACTTTTACTAGCAGGCACCATAAATGCGTGCACAACAGGTCAATGAACAATCACACACACCA???CGCCAACTACAACGCTACTAATTATATTAGCAATTATACTAAAACTAGGAGTTGCTCCAACATACATATGGTACCCGCACGTTCTTCAAGGGACAACAATAAACAC…
	sp_KAC_2015a_KR921697 ATAAACCCACTAATCTGATCAACACTCCTCTCAAGCCTTCTGGCCAGCACCATCATTACCATGTCTAGCAATCACTGATTATTGGCCTGATTCGGATTAGAACTTAACACACTCAGTATTCTACCAACCATTATAAAGTCCCACCACCCCCGCTCAACCGAAGCAGCAACAAAATACTTCCTAATTCAAGTCACAGCTGCAACAATACTTTTACTAGCAGGCACCATAAATACATGAACAACAGGCCAGTGAACAATCACACACACCA???CACCAACTACAACACTGCTGATTACGCTGGCAGTTATATTAAAACTAGGACTCGCTCCAATATACATGTGATACCCCCACGTTCTTCAAGGGACAACAATAAACAC…
	sp_KAC_2015a_KR921699 ??????????????????????????????????????????????????????????????????????????????????????????TTCGGATTAGAACTTAACACACTCAGTATCCTACCAACCATTATAAAGTCCCACCACCCGCGCTCAACCGAAGCAGCAACAAAATACTTCCTAATCCAAGTTACAGCTGCAACAATACTCTTACTAGCAGGCACCATAAATACCTGGACAACGGGCCAATGAATAATCACACACACCA???CACCAACTACAACACTGCTGATTACACTGGCAGTTATATTAAAACTAGGGGTCGCTCCAATATACATATGATACCCCCACGTTCTTCAAGGGACAACAATAAACAC…
	sp_KAC_2015a_KR921700 ATAAACCCGCTAATTTGATCGACCCTGCTCTCCAGCCTCCTAATCAGCACCCTCATCACAATAGCCAGCAACCACTGACTGCTCGCCTGACTTGGGCTAGAACTAAATACCCTCAGCATCCTCCCCGCGATTATAAAGTCCCACCACCCACGCGCAACAGAAGCAGCAACAAAGTACTTCCTAATCCAAGCCACGGCCGCCACCGTCATCCTACTAGCAAGCATCACCAATGCCTGACAAACAGGCCAATGAGCACTCACGCACACCT???CCCCCACCCCAACACTCCTGATCACAATAGCAATTATAATAAAACTAGGCGCCGCTCCAATATACATATGATACCCCCACGTACTCCAGGGGACCACTATAAACAC…
	sp_KAC_2015a_KR921711 ATCAACCCCATCATCTGATCAACCCTAATCACAAGCCTGTTTACCAGCACAATCATCACAATATCAAGCAACCATTGATTACTGGCCTGATTCGGACTAGAACTCAACACCCTTAGCATTCTACCCGCAATCATAAAATCGCACCACCCACGCGCAACTGAGGCCGCAACAAAATACTTCTTAATCCAAACTGCCGCCGCCATTATAATCCTACTAGCAAGCATGACAAACGCCTGACAAACAGGGCAATGATCAATCACACACGCCG???CGCCAACCACAACACTCCTAACCACAATAGCCATCATATTAAAACTAGGGGCCGCTCCCACCTACATATGATACCCCAACGTACTACAAGGAACTACAATAAACAC…
	sp_KAC_2015a_KR921720 ????????????????????????????????????????????????????????????????????????????????????????????????????????????????????????????????????ATAAAATCTCACCACCCACGCTCAACCGGAGCAGCAACAAAATACTTCCTAATCCAAGTCACAGCCGCAACAATACTTTTACTAGCAGGCACCATAAATGCTTGAGCAACTGGCCAATGAACAATCACACACACCA???CACCAACTACAACACTGCTAATTACATTAGCAATTATATTAAAACTAGGAATTGCACCAACATACATATGATACCCGCACGTTCTTCAAGGAACTACAATAAACAC…
	sp_Kai_Islands_MF706380 ??????????????????????????????????????????????????????????????????????????????????????????????????????????ACACACTAAGCATCCTACCAGCAATCATAAAATCACATCACCCCCGAGCAACTGAGGCCGCAACAAAATATTTCCTAGTACAAACCACAGCGGCGGCCATACTACTACTAGCTAGTATCACAAACGCATGACAAACCGGACAATGATCAATCATGCACACCA???CACCAACCACAACAGTCCTCACTACAATAGCAATTATATTAAAACTGGGCATCGCCCCAATATACATGTGATACCCCCACGTGCTACAAGGGGTATCAATAAAC…
	sp_Kirirom_KT013114 AGTAACCCCATAATCTGAACCATATTGATAACAAGCCTAATAATCAGTACCCTCATCACAATAATAAGCAACCACTGGTTACTCGCCTGAGTTGGCCTGGAACTGAACACCCTAAGCATCCTGCCAGCGATCATAAAGTCACACCACCCACGAGCAGCGGAAGCCACCACCAAGTACTTCCTAATCCAGGCAACAGCCGCAACTATAATCCTATTAGCTAGCATCATCACAGCCTGACAAACGGGCCAATGGCACATCTCCAACACCA???CACCAACCACAACACTTTTAACCACAATAGCTATCATATTAAAATTGGGCATCGCCCCGGGCCACCTATGATACCCCCAAGTACTACAGGGGGTGACAATAAACACCG…
	sp_mamberamo_JQ820316 ?????????CTAACCTGACCCACATTAATTATTAGCCTCACATCCAGCACCATCATCACAATATCCAGCAACCACTGACTACTAGCCTGAGTTGGTCTCGAACTTAATACCCTTAGTGTCCTCCCAATCATCATAAAATCACACCACCCACGTGCAACAGAAGCAACAACTAAATACTTCCTAATCCAAGCCACAGCTGCAACCATAATTCTGCTAGCCAGCATCATAAATGCATGACAAACAGGACAATGATCCATACAACATACGT???CACCAGTAGCGACCCTACTAACCACAACAGCAATCATACTAAAACGAGGCCTAGCCCCAGTCCACCTATGATACCCACAAGTACTACAAGGAACAACAACAAATAC…
	sp_MH248914 ????????????ATCTGATTAGTTCTAATTACAAGCCTACTTGCCGGTACCATCATCACAATATCGAGCAACCACTGATTGCTGGCCTGATTCGGACTAGAACTCAACACACTAAGTATCCTACCAGCGATCATAAAATCACACCACCCACGCGCAACTGAAGCCGCAACAAAATATTTCTTAATCCAAGTCACCGCAGCTGCCCTAATCCTACTAGCAAGCACCATAAACGCATGACAAACAGGACAATGATCAATCACACACGCTA???CACCAATAACAACACTCTTGACTACAATAGCAATTATACTAAAACTGGGCGCC?CCCCAACATACATATGATACCCCAGCGTACTACAAGGGGCCACAATAAACACCGCACTTCTC…
	sp_MIZORAM_KM255197 ATTAACCCGCTAATCTGATCACTACTTATCACAGGCCTCGCCACTAGCACGATCATCACAATATCCAGCCACCATTGGTTACTGGCCTGATTAGGCCTAGAACTTAATACCCTCAGCGTCCTGCCAATTATCATAAAACCACAGCACCCGCGTGCAACAGAGGCCACAACAAAATATTTCCTCATCCAGACCGCCGCCGCCACAATAATCCTGTTTGCAGGCACCATAAACACACTACAAACAGGCCAATGATCGATCACAGAGGCCT???CTGCGACCACAACACTACTAACAACTATCGCAATCATGCTAAAACTAGGCCTGGCCCCAGTACATGCCTGATACCCGCAAGTCTTACAAGGGACCACCATATATACCG…
	sp_Mt_Pekopekowana_HQ401193 ATAAGCCCCCTAATCTGAGCCACATTAATCACCAGCCTCCTAGCCAGCACCATCATTACAATATCAAGCAACCACTGACTAATGGCCTGACTAGGACTAGAACTAAACACACTAAGCATCCTACCAATTATCATAAAATCACATCACCCACGTGCAACCGAAGCCACAACAAAATACTTCCTAATCCAAGCCACAGCCGCAACTATAATTCTACTAGCCAGTATTATAAATGCCTGACAAACAGGACAATGGTCAATCCAACACACCT???CACCAACAACAACCCTCCTTACAACAGCCGCCATTATACTAAAACTTGGGCTAGCCCCAATACACCTATGATACCCCCAAGTCCTACAAGGCGTAACAAC…
	sp_NAP08781_Song_Thanh ATAAACCCACTAATCTGATCAACACTCCTAACAAGCCTCCTAGCCAGCACAATAATCACAATATCCAGCAACCACTGACTGCTAGCCTGATTCGGACTAGAACTAAATACTCTCAGCGTCCTACCAGCAATCATTAAATCACACCACCCACGTGCAACCGAAGCAACAACAAAATACTTCCTAGTACAGGCTACCGCCGCCACTATAATCCTGCTATCGGGCATCATAAGCGCATGACAAACAGGACACTGATCAATCACGCACACTA???CCCCGCTAACCACACTAATGGCCACAGTGGCAATCATACTAAAGCTGGGCGCCGCCCCAACATACATATGGTACCCGCACGTCCTACAAGGCATCACAATAAACA…
	sp_SYSr_1232_Yingjiang ATAAACCCCTTAATCTGATCAGCGCTGATCACCGGCCTCGCTACCAGCACAATCATCACAACAGCTAGCCATCACTGACTGCTCGCCTGACTAGGCCTAGAACTTAATACCCTGAGCATATTACCCATCATTATAAAACCACAACACCCACGCGCAGCCGAAGCCACAACAAAATACTTTCTCATCCAAACTACAGCCGCCACAATAATCCTGTTTGCAGGCACCATAAACGCATGACAAACGGGCCAATGAACCATCACACACCCATCCTCCACCACCGCCACACTACTAATAACCACTGCAATCATGCTAAAACTAGGCCTAGCCCCCGCCCACATCTGATACCCCCAGATCCTGCAAGGAACCACTATATACA…
	sp_Timor_JX440560 ATAAACCCACTAATCTGATCGACCCTACTAACAAGCCTTCTAGCCAGCACAATTATCACAATGTCCAGCAACCACTGACTACTGGCCTGATTTGGACTAGAACTAAACACACTAAGCATCCTCCCAACAATCATAAAATCACACCACCCCCGTGCCACGGAGGCCACAACAAAATACTTCCTAATTCAAACCACGGCAGCGACCATACTGCTACTAGCAAGCATCATAAACGCATGACAAACAGGACAATGATCAATTATACACACAA???CACCAACCACAACCACCCTAACCACAATAGCAATCATATTAAAACTAGGCCTTGCCCCAATATATATATGATACCCACACGTACTACAAGGGGTCCCAATAAATACAGCA…
	sp_WAMR_107499_KU232623 ATAAACCCACTCATCTGATCAACACTACTAACAAGCCTACTAACCAGCACCATCATCACAATATCCAGCAACCACTGACTACTAGCCTGATTCGGACTAGAACTCAACACACTAAGCATCCTACCAATAATCATAAAACCCCATCACCCACGAGCAACCGAGGCAACAACAAAATATTTCCTCATCCAAACCACAGCAGCAACCATACTACTACTAGCAAGCATCATAAACGCATGACAAACCGGACAATGATCAATCATACACACCA???CACCCACCACCACACTCCTCGCCACAATAGCAATTATACTAAAACTAGGCATCGCCCCAATATACATATGATATCCCAACGTCCTACAAGGAGTATCAATAAAT…
	sp_WAMR_109089_KU232625 ATAAACCCACTAATCTGATCAACACTACTCACAAGCCTCCTAACCAGCACGATCATCACAATATCCAGCAACCACTGATTACTAGCCTGATTCGGACTAGAACTAAACACACTAAGCATCCTACCAGCAATCATAAAATCACACCACCCCCGAGCAACTGAGGCTGCAACAAAATATTTCCTAATCCAAACCACGGCGGCAACCATACTACTACTAGCAGGCATCACAAGCGCATGACAAACCGGACAGTGATCAATTATACACACCA???CACCCATCACAACCACCCTCACTACAATAGCAATTATATTAAAACTAGGCATCGCACCCATGTACATATGATACCCCCACGTACTACAAGGAGTATCAATAAAT…
	sp_WAMR_109893_KU232621 ATAAACCCACTAATCTGATCGACACTACTCACAAGCCTCCTAACCAGCACAATCATCACAATGTCCAGCAACCACTGACTACTAGCCTGATTCGGACTAGAACTAAACACACTAAGCATCCTACCAACAATCATAAAATCACACCACCCCCGAGCAACTGAGGCCGCAACAAAATATTTCCTAATCCAAACCACAGCAGCAACCATACTACTACTGGCAAGCATCACAAACGCATGACAAACCGGACAATGATCAATCATACATACCA???CACCCGCCACAACCATACTCACCACAATAGCAATTATATTAAAACTAGGCATCGCACCAATATACATATGATATCCACACGTACTACAGGGAGTATCAATAAAT…
	sp_WAMR_112000 ATAAACCCACTAATCTGATCAACACTACTCACAAGCCTCCTAACCAGCACGATCATCACAATGTCCAGCAACCACTGACTACTGGCCTGATTCGGACTAGAACTGAACACACTAAGCATCCTACCAACAATCATAAAATCACATCACCCCCGAGCAACTGAAGCCGCAACAAAATACTTCCTAATCCAAACCACGGCAGCAACCATACTACTACTAGCAAGCATCACAAACACATGACAAACCGGACAATGATCAATCATACACACCA???CACCCGCCACAACCATCCTCACTACAATAGCAATTATATTAAAACTGGGCATCGCACCAATATACATATGATACCCCCACGTACTACAGGGCGTATCAATAAATACAGCACTT…
	sp1_Tak_Pr_TH_MT468903 ATAAACCCCCTAATCTGATTCACACTTATAATAAGCCTCACAGCCAGCACCATCATCACCATATCTAGCAACCACTGACTACTCGCCTGACTAGGCCTAGAACTCAACACCCTAAGCGCCCTCCCAATAATCATCAAAACACACCACCCCCGTGCAACCGAGGCCACAACAAAATACTTCTTAATCCAAGCCACAGCAGCAGCCATAATCCTACTAGCAGGCATTATAAACACATGGCAAACAGGACAATGACACATCTCTCACATCA???CCCCCATCCCTGCCCTCCTTACCACAACAGCCCTCATACTAAAACTAGGACTAACCCCACTACACCTGTGATACCCACAAGTACTACAAGGTGTAACAATAAACA…
	sp2_Tak_Pr_TH_MT468901 ATAAACCCCCTAATCTGATTCGCACTTATAATAAGCCTCACAGCCAGCACCATCATCACTATATCCAGCAACCACTGACTCCTCGCCTGACTGGGCCTAGAACTCAACACCCTCAGCGCCCTCCCAATAATCATCAAAACGCACCACCCCCGTGCAACTGAAGCCACAACAAAATACTTCTTAATCCAGGCCACAGCCGCAGCCATAATTCTGCTAGCAGGCATTATAAACACATGGCAAACAGGACAATGACACATCTCTCACATCA???CCCCCATCCCTGCCCTCCTTACCACAACTGCCCTCATACTAAAACTAGGACTAACCCCACTACACCTATGATACCCACAAGTATTACAAGGTGTAACAATAAACA…
	sp4_Kamphaeng_Phet_Pr_TH_MT497807 ???????CCTTTATCTGAGCCACCCTTATAATAAGCCTCCTAGCTAGCACCATCATCACCATATCCAGCAACCACTGACTACTAGCCTGACTTGGGCTGGAACTTAACACCCTCAGCGCTCTACCAATAATCATAAAAACACACCACCCCCGCGCGGCTGAAGCCACAACAAAATACTTCCTAATCCAGGCCACAGCAGCAGCCTTAATCCTATTAGCAGGTATTATAAACGCATGACAAACAGGACAGTGATACATCTCCCACGTCA???CCCCAATCCCAGCCCTACTTACCACAATAGCACTTATACTAAAACTAGGGCTCACACCACTACACCTCTGATACCCACAAGTACTACAAGGGGT…
	sp6_Tham_Pla_TH_MT468908 ATAAACCCACTAATCTGATTCACATTAACAATAAGCCTTGCAACCAGCACCATCATCACAATGTCCAGCAACCACTGACTACTAGCCTGAGTCGGCCTAGAACTAAACACCCTCAGCGCCCTCCCAATTATCATTAAAGCACACCACCCCCGTGCAACTGAAGCCACAACAAAGTACTTCCTAATCCAAGCCACAGCAGCAACCATAATCCTGCTTGCAAGCATTACAAACGCATGACAGACAGGCCAGTGATCCATCTCGCACATAA???TACCAGCCCCTACACTCCTTACCACAACAGCCATCATACTAAAGCTAGGCGCAGCCCCCCTACACCTTTGATACCCACAAGCACTACAAGGAGTATCAATGAA…
	speciosus_KM878623 ATAAACCCCCTAATCTGACTAACACTAGTAATTAGCCTCACAGCAAGCACCATCATCACAATATCAAGTAGCCACTGACTGCTGGCCTGACTGGGACTAGAACTAAATACCCTAAGCATCCTCCCAATTATCATAAAACCCCACCACCCTCGAGCAGCAGAAGCAACAACAAAATATTTCCTTATCCAGGCCGCCGCAGCAACCACCATCCTCCTAGCAAGTACCATCACCGCATGACAAACTGGAAGCTGGTCAATCACCCACTCTG???GCCCAACCACCACACTACTAATTACCACAGCAATTATATTAAAACTGGGAGCAGCCCCAGCACACCTGTGATACCCACAAGTATTACAGGGAACCACAATGGGCGCCGC…
	spelaeus_HLM0315 ATAAACCCCATAATCTGATTCACACTTACAGTAAGTCTTACAACAAGCA?CAATATCACAATATCCAGCAATCATTGACTGCTGGCCTGGGTCGGACTAGAACTAAATACCCTTAGCATCCTACCTATAATCATCAAAACGCACCACCCGCGCGCAACTGAGGCCACAACAAAATACTTCCTCATCCAAGCAACAGCCGCAACCATGATTCTATTAGCAAGCATCACGAACACCTGACAAACAGGTCAATGATCCATCTCACACATAA???CACCAACCCCCACACTACTCGCCACGGCTGCCATCATACTAAAACTCGGAGCAGCCCCAGTGCACCTGTGATACCCACAAGCACTACAAGGAGTGACTATAAACACCGCAC…
	Sphaerodactylus_roosevelti ???????????????????????????????????????????????????????????????????????????????????????TGACTAGGCCTAGAAATCAACACCCTAGCAATAATCCCCATTATTGCAAAGCCCCACAACCCCCGTGCAACAGAAGCCGCAACCAAATACTTCCTAATCCAAGCACTCGCCGCAGCCCTAATCCTTTTCTCCAGCGTCGTTAACGCATGACAAACGGGCAACTGAACCATCATCGAAACCACATCAACCCCAGCAACAACCATACTAACCCTGGCCCTGGCCATAAAACTAGGCCTGGCCCCCACCCACTTCTGATATGCTGAGGCCATCCAAGGCTCAACTATA…
	Sphaerodactylus_torrei ACTAAGCCCACAATATCCTCCCTCCTACTTTCAAGCCTAATTATCAGCACGATCATCACAATGATAAGCCACCACTGACTTCTTGCCTGACTAGGATTAGAAATCAACACTCTAGCGATAATTCCAATTATCTCCAAATCCCACACCCCCGGTGCTACAGAAGCCGCAACTAAATACTTTCTAGTACAAGCAATTTCAGCCGCAATAATTTTTTTCTCCGCCATCATCAATGCTTGACAAACAGGCCACTGAGCCATCTTAGACACCCACTCCGCTTACACAACAACTTTACTACTCCTTGCTCTATCAATAAAACTTGGGCTAGCCCCAATATACTTCTGATACCCCGAAGTAGTCCAGGGGACAACAATACTAA…
	spinosus_MVZ254974 ATAAGCCCCCTCATCTGAACAATACTTATCACAAGCCTTACAACCAGCACCATCATCACAATGTCCAGCAACCACTGGCTGCTTGCCTGACTAGGACTGGAACTAAACACTCTAAGTATTCTACCAGCAATCATAAAATCGCACCACCCCCGAGCAACAGAAGCCGCAACAAAATATTTCCTAATTCAAGTCACAGCTGCCACTATAATCCTACTAGCAAGCATCACAAACGCTTGACAAACAGGACACTGATCAATCTCACATACCA???CCCCGACCGTCACCCTACTAACCACAATAGCAATCATATTAAAACTCGGCACTGCCCCAATATACATGTGATACCCACATGTACTACAAGGGACTACAATAGGCACAGC…
	srilekhae_KX698084 ATAAACCCCCTAATCTGACTCACATTAACAACAAGCCTTGCAGCAAGCACCATCATCACAATATCAAGCAACCACTGACTACTGGCCTGGCTGGGGCTAGAACTAAATACCCTAAGCATCCTCCCCATTATCATAAAACCCCACCACCCCCGAGCAGCAGAGGCAACAACAAAATACTTCCTCGTCCAAGCCGCCGCAGCAACCACTATTCTCCTAGCAGGCACCACAACCACATGACAAACCGGAAGCTGATCAATCACTCACTCCG???GCCCAACCGCCACACTACTAATTACCGCAGCAATTATATTAAAACTAGGGGCAGCCCCAACACATCTCTGATACCCGCAGGTACTACAAGGAGCCACAATGGGCACTGC…
	Stenodactylus_petrii ATTAACCCCCTAATCCTATCCCTATTAGTAACCAGCCTATCCACTAGCACTATCATCACTATATCTAGTAACCACTGATTACTTGCCTGACTAGGACTAGAATTAAACACACTCAGCATCCTACCCATAATTATAAAGCAAAACCACCCCCGCTCAACAGAAGCAACTACTAAATACTTCCTAGTACAAGCAATCGCAGCAACCCTCATTCTATGTGCAACAACCCTTAATACATGACAAACTGGACAATGAACTATCCTACACACTCCTTCACCCACCACAATAACACTTCTAACCTTAGCAATTGCACTAAAACTAGGGGTAGCCCCCCTACACCTATGATACCCCGACGTTATACAAGGAGCGACAATTCCTACC…
	sumuroi_KU_310798 ATAAACCCAATCATCTGATCATTACTACTAACAAGCCTATTAACCAGCACAATCATTACAATATCCAGCAACCACTGACTTCTGGCCTGATTTGGACTGGAACTAAACACACTTAGCATCTTACCGATAATCATAAAATCCCACCACCCGCGCGCAACTGAAGCAGCAACAAAATACTTCTTAATTCAAGTAACCGCCGCCACCCTAATTCTTTTAGCAGGCATCACAAACGCATGACAAACTGGTCAATGAACAATCACACATTCAA???ATCCCACCACCACACTTTTAACCACAATAGCAATCATACTAAAACTAGGCGCTGCTCCCATATATATGTGATACCCCCACGTACTACAAGGAACCACACTCCCCATCGCC…
	sworderi_JQ889189 ?TAAGCCCACTAATCTGATCAACCGTATTAATCAGCCTACTAACCAGCACCATCATCACTATATCCAGCAGCCACTGACTGCTAGCATGATTCGGACTTGAACTAAACACACTAAGCATCCTACCAATAATCATTAAATCACACCACCCCCGCGCAACCGAGGCCACAACAAAATACTTCCTCATTCAAGCAACCGCCGCTACCATAATCTTACTAGCAAGCACTATAAATGCCTGACAAACAGGCCAATGATCAATCACACATACAG???CCCCCACCCAAACCCTACTCACCACAATAGCAATCATACTAAAACTAGGCATCGCCCCAATATACATATGATACCCACACGTACTACAAGGAACCACCATAAACACTGGC…
	takouensis_MF169978 ?????????????????????ACACTACTAACAAGCCTCGTAGCAAGCACAATTATCACCATATCTAGCAACCACTGACTTCTAGCCTGATTCGGACTAGAACTTAATACACTCAGCATCCTGCCAGCAATAATAAAATTTCACCACCCACGTGCGACCGAGGCGGCCACAAAATACTTCCTAGTACAGGTCACAGCAGCCACTATAATCCTTCTAGCAAGCATCACAAGTGCATGACAAACAGGACACTGAACAATCACACACACTA???CCCCAATCACCACAATATTAGCCACAATAGCAATCATACTAAAACTAGGAACAGCCCCAATATATATATGATACCCACACGTCCTGCAAGGAGTCACAATAAACACCG…
	tanim_MF706378 ATAAACCCAATAATCTGACTATCGTTGATTATAAGCCTCCTAGCAAGCACCATTATCACCATGTCCAGCAATCACTGACTGCTGGCCTGACTGGGACTAGAACTTAACACCCTCAGCGTCCTCCCAATTATAATGAAGTCACACCACCCTCGCGCAACTGAGGCCACAACAAAATACTTCTTAATCCAAGCCACCGCCGCAACCATAATCATACTAGCTAGCATCATAAATGCATGACAAACAGGACAATGATCCATCCAACACACCA???CACCAACACCAACACTACTCACCACAACAGCAATTATACTAAAACTTGGAATAGCCCCAGTACACCTATGATACCCTCAAGTATTACAAGGCGTAACAACAAACACAGCACTA…
	taungwineensis_14115 ATAAACCCCCTAATCTGGTCCACACTTATAGTAAGCCTCACAACCAGCACCATCATCACCATGTCTAGCAACCACTGGCTCCTCGCCTGACTTGGCCTAGAACTCAACACCCTCAGCGCCCTCCCAATAATCATCAAAACACACCACCCACGCGCAACTGAAGCCACAACAAAATACTTCCTAATCCAAGCCACAGCAGCAGCCATGATCCTACTAGCAAGCATTATAAACGCATGGCAAACAGGACAGTGGCACATCTCTCACATCA???CCCCATTCCCGGCCCTCCTTATCACAACAGCCCTCATACTAAAACTAGGACTGACCCCACTACACCTATGATACCCGCAAGTACTAC????????????????????…
	tautbatorum_GU550752 ATAAACCCAATCATCTGATCAATCCTATTAGCAAGCCTTTCAACCAGCACGATCATCACAATGTCCAGCAATCACTGACTACTAGCCTGATTCGGATTAGAACTAAACACACTAAGTATTCTACCAGTAATGATAAAATCACACCACCCCCGCGCAACTGAAGCCGCCACAAAATACTTCTTAATCCAAGTTACTGCCGCCACCATAATTCTCCTAGCCAGCATCACAAATGCATGACAAACAGGACACTGAACAATCACACACACCG???CTCCAACCCCCACACTATTAACTACAATAGCAATTATACTAAAACTAGGCGCCGCCCCAATATACATGTGATACCCTAACGTACTTCACGGGGTCACAATAAACACC…
	taybacensis_2 ?????CCCCCTAATCTGACTCACCCTAATAGTAAGCCTTACAACCAGCACCATTATCACCATATCCAGCAACCACTGGTTGCTGGCCTGGCTCACCCTAGAACTCAACACCCTCAGCATCCTCCCAATCATCATCAAAACACACCACCCCCGCGCAACTGAGGCCACAACAAAATACTTCCTAGTCCAGGCCACAGCTGCAACCATAATTATACTAGCAAGCATCACGAACACATGGCAAACAGRACAGTGATCCATCTCACACATAA???CGCACACCTCTACACTACTCGCCACAACAGCAATTATACTAAAACTAGGCACTGCCCCCATACACCTCTGATACCCACAAGCACTACAGGGAATAACAATAAACACCGCCCTAG…
	taynguyenensis_HLM0337 ATAAACCCCCTAATTTGATCAACGCTCATAACAAGCCTCCTAGCCAGCACAATCATCACAATATCCAGCAATCACTGACTGCTGGCCTGATTCGGGCTAGAATTAAACACACTTAGCGTCCTACCAGCAATCATTAAATCCCACCACCCACGGGCAACCGAAGCAACAACAAAATACTTCCTGGTACAAGCCACAGCCGCCACTATAATCCTGCTAGCAGGCATCATAAACGCATGACAAACAGGACACTGATCAATCACACATACTA???CCCCACTCGCCACACTAGTAGCCACAATGGCAGTCATACTAAAACTCGGCGCCGCCCCAATATACATATGATACCCACACGTCCTACAAGGGGTCACAATAAACA…
	tebuensis_JX988528 ATCAACCCACTAATTTGATCAACCATACTAATCAGCCTACTAACTAGCACCATCATCACTATATCCAGCAACCACTGACTACTAGCATGGTTCGGACTCGAACTAAACACACTAAGCATCCTTCCAGCAATCATTAAATCACACCACCCCCGCGCAACCGAAGCCGCAACAAAGTATTTCCTTATCCAAGCAACCGCCGCCACTATAATTTTACTAGCAAGCACTATAAACGCCTGACAAACCGGGCAATGATCAATCACACACACAA???CCCCAACCCCAACCCTACTCACTACTATAGCAATCATATTAAAACTAGGCATCGCCCCAATATATATATGATACCCGCACGTACTGCAAGGGACCACCATAAACACTGC…
	Tenuidactylus_elongatum ATTAGCCCAATAATCTGAGCACTACTTATCACAAGCCTAACAACAAGCACCATCATTACAATATCAAGCAACCACTGATTACTAGCCTGGCTTGGACTAGAACTAAACACTATAAGCATTATACCAATCCTCATAAAACCCCACCACCCCCGAGCAACAGAGGCAACAACAAAATACTTTCTAATCCAAGCTACAGCAGCAACACTAATCCTGTGCGCCAGCACAATTAACGCATGACAAACAGGCCAATGATCAATCACCAACACACTATCACCCATGGCAACCACAATAATAACAATAGCAATCATACTTAAACTAGGCCTAGCCCCAGTACACCTATGGTACCCAGAAGTCTTACAAGGGGTAACTATAACA…
	teyniei_1 ?????????????TCTGACTCACATTAATCACAAGCCTCTCAATAAGCACAATCCTCACAATGTCCAGCAACCACTGACTCCTCGCCTGACTAGGACTAGAACTAAACACCATTAGCGCCCTCCCAATCATCATAAAATCCCACCACCCACGCGCAACAGAGGCCACAACAAAATACTTCTTAATTCAAGCCACAGCAGCCACCATGATCCTCTTGGCCTGCATTATAAACTCATGACAAACAGGCCAGTGAACAATCACGCACACCA???CAGAAATTACTACACTATTTACCACAGTGGCCATTATACTGAAACTGGGTATCGCCCCCACACACCTATGATACCCACAAGTGCTACAAGGTACAACCATATATATAGCACTAGTAAT…
	thirakhupti_AP018115 ATAAACCCACTAATCTGATCCACGCTCATAATAAGCCTTGCAACCAGCACCATCATCACAATATCCAGCAATCACTGACTACTAGCATGACTTGGACTAGAACTCAACACCCTAAGTATCCTACCAATAATCATTAAACTCCACCACCCGCGCGCAACCGAGGCCACAACAAAATATTTCCTCATCCAGGCCACCGCCGCAACCCTAATCCTACTTGCAAGCATCACCAACGCATGACAAACAGGACAATGAACCATCTCCCACATAA???CTCCAACCACAACCCTCCTTACCACCTCAGCAATCATACTAAAACTAGGAATCACACCAATACACCTCTGATACCCACAAGTCCTACAAGGAACAACAATGGGCACC…
	thylacodactylus_KT013163 ATAAACCCCATAATTTGAGCAATATTAATAACAAGTCTGATAATCAGCACCCTCATCACAATAATAAGCAACCACTGAATACTTGCCTGAATTGGCCTGGAACTGAACACCCTATGCATCCTACCAGCGATCATAAAATCCCACCACCCACGAGCAGCAGAGGCCACTATCAAGTACTTCCTAATCCAAGCAACCGCCGCAACCATAATCCTATTAGCTAGCATTATCACTGCCTGACAAACAGGCCAATGGTATATCTCCAACACCA???CACCAACCACAACACTCTTAACCACAATAGCAATCATATTAAAACTGGGCATCGCCCCAGGCCACCTGTGATATCCCCAAGTGGTCCAAGGGGTAACAATAAA…
	tibetanus_YPX1413 ????????ACTAATTTGAGCCCTCCTAATCACAAGCCTAGCCACAAGCACCATCATCACCATGTCTAGCAACCACTGACTACTAGCCTGACTCGGCCTAGAACTAAACACCCTAAGCATTTTACCCATTATCATAAAACCCCATCACCCACGTTCCACAGAGGCAACAACAAAATACTTCCTAATCCAAGCAACCGCCGCCACCCTTATCCTGTTCGCAAGTACCACAAATGTATGACAAACGGGCCAGTGAACCATCACACACACCA???CGCCAACCGCAACAACCATCATTACCATCGCAATTATACTAAAACTAGGTCTTGCCCCGGCACACCTATGATACCTAAACGTCCTCCAAAGCTCAACTATATACACCGCC…
	tibetanusJX440561 ?????????????????????????????????????????CACAAGCACAATCATCACCATGTCCAGCAACCACTGACTATTAGCCTGACTCGGCCTAGAACTAAACACCCTAAGCATCCTACCCATTATCATAAAACCCCACCACCCACGTTCCACGGAGGCAACAACGAAATACTTCCTAATCCAAGCAATCGCCGCCACCSTTATCCTATTCGCAAGTACCACAAATGCATGACAAACAGGCCAGTGAACCATCACACACACCA???CACCGGCCGCAACAACCATCATTACCATCGCWATTATACT?ARACTAGGCCTTGCCCCAGCACACMTATGATACCTAAACGTCCTACAAAGCTCCACTATATACACCGCC…
	tigroidesJX440562 ?????????CTAATCTGACTCACATTAATAACAAGCCTTGTAGCCAGCACAATTATCACCATATCCAGCAGCCATTGATTACTGGCCTGGCTCGGCCTCGAACTTAACACCCTAAGCGTACTCCCAATAATCATAAAACCCCACCACCCACGTGCAGCCGAAGCGACAACAAAGTACTTCCTAGTCCAAGCCACAGCCGCAACTATAATCCTACTAGCCAGCATCACAAATGCATGACAAACAGGACAATGATCCATCTCACACATAG???CACCAACACCAACACTCCTCACCACAACAGCAGTTATACTAAAACTAGGCAGTGCTCCAATACACCTCTGATACCCGCAAGTACTACAAGGAGTAACAATGAACACCGCA…
	timurKJ659857 ATAAACACCACAATCTGATCAACACTAGTACTCAGCCTAACAACCAGCACTATCATCACTATATCCAGCAACCACTGACTATTAGCCTGACTGGGACTAGAACTAAACACCCTTAGCATTCTACCAATCATCATAAAATCACACCACCCGCGGGCCACAGAAGCAACAACAAAATACTTTTTAGTACAGGCCACGGCAGCAACAATAATCCTGATGGCTAGCATCATAACTGCATGAAAAACAGGACAATGGTCAATCCAACATGCCA???CCCCAACAACAACACTACTTACCACAACAGCAATCATACTAAAACTGGGCATCACCCCACTACACCTCTGATACCCACAAGTACTACAAGGAGTGACAATAAACACAGCACTAA…
	tiomanensisGU550734 ATAAACCCGCTTATCTGACTCACACTAATCACAAGTCTGCTAACTAGCACAATTATCACAATATCGAGTACCCATTGACTACTTGCCTGATTTGGACTAGAACTCAACACCATAAGCATTTTACCAGCAATCATAAAATCTCACCACCCCCGTGCAACAGAAGCCGCAACAAAATATTTCTTAATCCAAGTAACCGCCGCCACTATACTCCTGCTAGCAAGCATTATAAGTGCATGGCAGACGGGCCAATGAGCAATTACACATGCAA???CCCCAACAACAACACTTCTAATCACAACGGCAATTATATTAAAACTAGGCGCCGCCCCTACATACATATGATACCCGCCCGTATTACAAGGAACAACAATAAATACCG…
	triedrus_DMSSK_11_1_Elkaduwa ATAAACCCACTAATTTGATCAACATTAATAACAAGCTTATTTATCAGCACACTAATCACAATGTCCAGCAACCACTGACTACTTGCCTGACTTGGATTAGAACTAAACACCCTAAGCATCTTACCAACCATAATAAAATCACACCACCCCCGAGCCACCGAAGCCACAACAAAATACTTCCTTATCCAAGCCACAGCAGCCACCATAATCCTATTAGCAAGCACTATAAACGCATGACAAACAGGACACTGAACAATCACGAACACCA???CACCAACCCCAACGCTACTCATTACTACAGCAATTATATTAAAACTAGGCATCGCCCCAATACACCTATGATACCCACAAGTACTACAAGGGACAACAA…
	triedrus_DMSSK_Gtri_1_Knuckles ATAAACCCACTAATTTGATCAACATTAATAACAAGCCTACTTATCAGCACACTCATCACAATGTCTAGCAACCACTGACTACTTGCCTGACTTGGATTAGAACTAAATACCCTAAGCATCTTGCCAGCCATAATAAAATCACACCACCCCCGAGCCACCGAAGCCACAACAAAATACTTCCTGGTCCAAGCCACAGCAGCCACCATAATCCTACTAGCAAGCACTATAAACGCATGACAAACAGGACATTGAACAATCACGAACACCA???CACCAACCGCAACACTACTCATTACCACAGCAATTATATTAAAACTTGGCATCGCCCCAATACACCTATGATACCCACAAGTACTACAAGGGACAAC…
	triedrusJX440522 ATAAACCCACTAATTTGATCAACATTAATAACAAGCCTACTAATAAGCACCATCATTACAATATCTAGCAACCACTGACTACTTGCCTGACTTGGATTAGAACTAAACACCCTAAGCATCCTACCAGCCATAATAAAATCACACCACCCACGGGCCACAGAAGCCACAACAAAATACTTCCTGATCCAAACCACGGCAGCCACCATAATCCTACTAGCAAGCACCATAAACGCATGACAAACCGGACATTGAACAATCACGAACACTT???CACCAAC?AAAACATTAATTATTACCACAGCAATCATATTAAAATTAGGCATCGCCCCAATACACCTATGATACCCCCAAGTATTACAAGGAACAACAATAAATACCGCGC…
	trilatofasciatusJX519530 ATAAACCCAATAGTCTGATCAACGCTAATCCTCGGCCTCACAACCAGCACTATCATCACAATGTCCAGCAATCATTGATTACTGGCATGACTGGGATTAGAATTAAACACCCTTAGCATCCTACCAATTATTATAAAATCACACCACCCACGAGCAACAGAAGCAACAACAAAATACTTTATAATTCAGGCCACAGCAGCAACAATAATCCTAATAGCTAGTATCATAACTGCATGACAGACAGGACAATGATCAATCCCCCACACCA???CCCCAACAACAACACTACTAGTCACAGCAGCAATCATACTAAAACTGGGGGTTGCCCCACTACATATCTGATACCCACAAGTCCTACAAGGAGTAACAATAAA…
	tripartitusJQ820317 ?????????CTGATCTGATCCATACTAATCCTTAGCCTCCTAGCCAGCACAATCATCACAATATCCAGCAACCACTGACTAACAGCCTGACTCGGATTAGAACTAAACACCCTAAGCGTCCTACCAATTATCATAAAATCACACCATCCACGTGCAGCCGAAGCAACAACGAAGTACTTCCTAATTCAAGCTACAGCCGCAACTATAATCCTACTAGCCAGCATCATAAATGCCTGACAAACAGGACTTTGATCAATCCAACACACCT???CACCAACCTCAACCCTACTTACAACAATCGCTATTATACTAAAACTAGGACTAGCCCCAATTCACCTGTGATACCCCCAAGTCCTACAGGGCGTAACAATAAATACAG…
	triperaenensis ATAAACCCACTAATCTGATCACTATTAATTACAGGCCTAACCACTAGTACAATCATCACTATAACAAGCCACCACTGACTGCTAGCCTGATTAGGCCTAGAACTTAACACCCTAAGCATCCTACCCATCATCATAAAACCACAACACCCACGCGCAACTGAAGCCACAACAAAATATTTCCTTATTCAAGCCACCGCCGCTACCATAATCCTTTACGCAAGCACAGTAAACGCATGACAAACAGGACATTGATCAATCCCAAACTCCT???CATACACCACAACATTACTTACAACTATCGCAATCATACTAAAACTAGGCCTCGCCCCAGTACATATTTGATACCCACAGGTTCTACAAGGAACCACCATGTACACCGCATTA…
	Tropiocolotes_steudneri ??????????????????????????????????????????????????GATCATCACCATATCKAGCCAACCATGACTACTARCATGACTTGGACTCRAACTCAACACCCTCAGCATTATCCCCATCATCGCAAAACCCAACCACCCGCGCGCTACAGAAGCAGCAATAAAATACTTCTTAATACAAGCCACCGGAGCAACACTAATCCTCTGCGCAACTACAATTAATGCCTGACAAACAGGACAATGAACCATAACATGTACCCTTTCACCAACCGCAACCACACTACTAACTGCCGCTATCGCACTAAAACTAGGACTGGCCCCAGCACACCTCTGATACCCAGAAGTTATACAAGGCTCAACCCCAACA…
	tuberculatusKT363943 ATAAACCCACTAATCTGATCAACACTAATTATAAGCCTTGCAACCAGTACTATCATCACAATATCCAGCAATCACTGACTCCTAGCCTGACTTGGATTAGAACTAAACACCCTCAGCATCCTTCCAATCATCATAAAATCACACCACCCGCGTGCAACAGAGGCAACAACAAAATACTTCCTAATTCAAGCTACGGCTGCAACCATAATCCTACTAGCCAGTATCATAAGCGCATGACAAACAGGACAGTGATCTATCCAACACATAT???CGCCAACGATAACCCTACTTACTACAACAGCAATTATATTAAAACTCGGACTAGCCCCTATACACCTCTGATACCCACAAGTCCTACGAGGGGTGACAATAAACACA…
	urbanus_VR_ERS_ZSI_688 ATAAACCCACTAATCTGATCAACATTAATCGCAGGCCTCACTACTAGTACAATCATCACTATAACAAGCCATCACTGACTACTAGCCTGACTAGGCCTAGAACTCAACACCCTTAGCATCCTCCCCATCATAATAAAACCGCAACACCCACGCGCAACCGAGGCCACGACAAAGTACTTCCTCATCCAAGCCACCGCCGCCACCATAATCCTATACGCAAGCACAGTAAACGCATGACAAACAGGACAATGGTCTATCCCCAACTCCT???CATACACCACAGCACTACTTACAACCACCGCAATTATACTAAAACTAGGCCTTGCCCCAGTACATATTTGATACCCACAAGTTTTACAGGGTACCACTATGTACA…
	varadgiriiKX632368 ATAAACCCACTGATCTGACTCACACTAATAACCAGCCTCATAGCAAGCACCATCATCACAATATCAAGCAACCACTGACTACTAGCCTGACTCGGACTAGAACTAAACACCCTAAGCATTCTCCCCATTATCATAAAACCACACCACCCCCGAGCAACAGAAGCTGCAACAAAATACTTCCTTGTCCAAGCCGCCGCAGCAACCACAATCCTCCTAGCAAGCACCACAACCGCATGACAAACCGGGGGCTGATCAATCACCCACTCCA???GCCCAACTGCCACACTACTAATTACTGTAGCAATCATATTAAAACTAGGAGCAGCCCCAACACACCTCTGATACCCACAAGTACTACAAGGGGCCACAATAAGCACCGC…
	vilaphongi_2 ?????????????TCTGATTCACACTTACAGTAAGTCTTACAACAAGCACCATTATCACGATGTCCAGCAACCACTGGCTACTAGCCTGAGTCGGACTAGAACTAAACACCCTCAGCATCCTACCTATAATCATCAAAACACACCACCCGCGCGCAACTGAAGCTACAACAAAATACTTCCTAATCCAAGCAACAGCCGCAACTATAATTCTATTAGCGAGCATTACAAACACTTGACAAACAGGCCAATGATCCATCTCACACATAA???CACCAGCCCCTTCACTACTTACCACAACAGCCATCATACTAAAACTGGGGGCGGCCCCAATACACCTCTGATACCCACAGGCGCTACAGGGGGTGACAATAAACACCGCACTGAT…
	wayakonei ATAAACCCACTGATCTGATTCACACTAACAATAAGCCTCACGACAAGCACCATTATCACAATATCAAGCAACCACTGATTACTAGCCTGAGTCGGACTAGAACTCAACACCCTAAGCATCCTCCCAATAATAATCAAAACACACCACCCCCGCGCAGCAGAAGCCACAACAAAGTACTTCCTGATCCAAGCAACAGCCGCAACCATAATTCTACTGGCTGGCATCACAAACACATGACAAACAGGCCACTGATCCATCTCTCACATAT???CACCAACCCCCACACTTCTTACCACAACAGCCATTATATTAAAATTAGGCGCCACCCCGATACACCTATGATACCCGCAGGCACTACAGGGGACAACAATAAACACCGCACTAGTTAT…
	welpyanensisMF872360 ATTAACCCACTAATCTGATTCACACTTATAGTAAGCCTCACAGCCAGCACCATCATCACCATGTCTAGCAACCACTGACTTCTTGCCTGACTGGGCCTAGAACTAAACACCCTTAGCGTTCTCCCAATAATCATCAAAGCACACCACCCTCGTGCAACTGAGGCCACAACAAAATACTTCCTAATCCAGGCAACAGCAGCAGCCATAATCCTACTAGCAGGCATTATAAACACATGACAAACAGGACAATGACACATCTCTCACATCA???CCCCAGTTCCTGCCCTCCTTACCACAACAGCCCTTATACTAAAACTAGGACTAACCCCACTACACCTGTGATACCCACAAGTACTGCAAGGTGTGACAATAAACACA…
	Woodworthia_maculata ATAAACCCAGCCACATGATTCCTCCTTCTATTGAGTATAGTTTCAGGTACAATCATCACCCTATCCAGCTCCCACTGACTACTGGCCTGAGCGGGCCTAGAAATAAATACCCTAGCAGTAATCCCAATAATCTCAAAACAACACCACCCCCGAGCGACAGAAGCAGCAACAAAATACTTCCTAACCCAATCCACAGCTTCTGCCATAATCCTTTTTGCAAGCTCAATTAACGCCTGAAAAACCGGACAATGAGACATTCACCTGCTGTCAATACCAGAATCAACCATCTTACTAACCCTGGCCTTAGCCATAAAACTAGGACTAGCCCCACTTCACTTCTGACTACCAGAAACCCTACAAGGGGCCACACTAGTCACC…
	yakhuna_DMSSK_159 ATGAACCCCCTAATCTGACTCACACTAATAACCAGCCTTACAGCAAGCACCATCATCACAATATCGAGCAACCACTGACTACTGGCCTGATTGGGGCTGGAACTAAACACCCTAAGCATCCTCCCCATTATCATAAAACCTCACCACCCCCGAGCAACAGAGGCAACAACAAAGTATTTCCTTGTCCAAGCCACCGCAGCAACCACAATCCTCCTAGCAAGCACTACGACCGCATGACAAACCGGAAACTGATCAATCACCCACTCCA???GCCCAACCGCCACACTACTAATTACCATGGCAGTCATACTGAAGCTGGGAGCAGCCCCGGCACACCTCTGATACCCCCAAGTACTACAGGGAACCACAATAAGCACCGCA…
	yangbayensisKT013202 ATAAACCCACTAATYTGATCGACACTACTAACAAGCCTTGCAGCAAGCACAATTATCACAATATCCAGCAACCACTGGCTTCTAGCCTGATTCGGACTAGAACTCAACACACTCAGCATCCTGCCGGCTATCATAAAATCCCACCACCCACGCGCAACCGAAGCAACCACTAAATACTTCCTAGTGCAAGTCACCGCGGCCACTATAATCCTACTAGCAAGCATCACTAACGCATGACAAACAGGACACTGAACAATCACACACACCA???CCCCAATCACCACACTACTTACAACAATGGCAATCATACTGAAACTGGGCGCCGCTCCAATATACATATGGTACCCACACGTCCTACAAGGGACTACAGTAAACACA…
	yathepyanensisMF872363 ATAAACCCACTAATCTGATCAACACTTATAGTAAGCCTCGGAACAAGCACTATCATCACAATATCCAGCAACCACTGATTACTAGCCTGATTAGGACTAGAACTCAACACCCTAAGCATCCTTCCAATAATCATCAAATCACACCACCCACGAGCAACTGAGGCCACAACAAAATACTTCCTAATTCAAGCCACAGCTGCAACTATAATTTTACTAGCAAGCATTACAAATGCATGACAAACAGGACACTGATCTATATCACACATAA???CACCAACTACGACATTACTTACCACTACCGCAATCATACTAAAACTAGGAATCGCACCATTACACCTATGATACCCACAAGTGTTACAAGGGGTTACAATAAACA…
	yoshiiJX440565 ?TAAACCCAATTATCTGATCACTACTACTTACTAGCCTCATAACCAGCACAATCATCACAATATCCAGCACTCACTGACTACTAGCCTGATTYGGACTAGAACTAAACACACTGAGCATCCTACCAGCGATCATAAAATCGCACCACCCCCGAGCAACCGAAGCCGCAACAAAATACTTCTTAATCCAAGTTACCGCCGCCACTATAATTCTCCTAGCAAGTACAACAAATGCCTGACAAACAGGACAATGGACAATCACGCACACCG???CACCAACCCCAACACTACTAACCACAATAGCAATTATACTAAAACTTGGGGCAGCCCCTACATACATGTGATACCCCCACGTACTACAGGGGGACACATTGAACATCGCCCTA…
	ywanganensisMH607610 ????ACCCACTAATCTGATCTATATTCGTCACAAGCCTTACAACTAGCACCATTATCACAATAACCAGCAACCACTGACTACTAGCCTGACAAGGACTAGAACTAAACACCCTTAGCATCCTACCAATAATTATGAAACCACACCATCCCCGAGCTGCAGAGGCAACAACAAAATACTTCCTCATCCAGGCCACAGCCGCAACAATAATTCTGCTAGCAAGCATCACAAACGCATGACAGACCGGCCAATGAACCATCTCCCACACCT???CACCAACAACCACCCTCCTTACCACTGCCGCAATTATACTAAAACTAGGCATCGCCCCACTACATCTTTGATACCCCCAAGTGCTACAAGGAGTAACAATAAACACC…
	zebraicus_HLM0344_Krabi ?????????CTAGTCTGACTAACCATTATCACAACCCTCGTATCCAGCACCAACATCACAATATCCAGCAACCATTGACTTCTAGCATGATTGGGGCTAGAACTTAACACCCTAAGCGCCCTTCCAATAATCATTAAATCACACCACCCACGGGCAACTGAGGCCACAACAAAATACTTCATAATCCAGGCCACAGCCGCAACCCTTATCCTACTAGCCAGCACCACCAACACATGACAAACAGGACAATGAACCATCTCCCACATAT???CTACAACCACAGCCCTACTCACCACAACAGCAATCATATTAAAACTGGGCATCTCCCCCCTACACCTCTGATACCCACAGGTCCTCCAGGGGGTCACAATAAAC…
	zhaoermi_YPX1433 ?????????CTAATTTGAGCCCTCTTAATCATAAGCCTAGCCACAAGCACTATCATCACTATGTCCAGCAACCATTGACTACTGGCCTGACTGGGCCTAGAGCTAAACACCCTAAGTATCCTCCCAATCATCATAAAACCTCACCACCCGCGCGCAACAGAAGCAACAACAAAATATTTCTTAATCCAAGTCACCGCCTCCTCCTTAGTCCTATTCGCAAGTACCATAAATGCATGACAAACGGGCCAATGGGCCATCTCTCAGTCCA???CCCCAACCGCAACAACCATTATTACCATCGCAATTATACTAAAATTAGGCCTTGCTCCAGTACACCTATGATACCCAAATGTACTCCAAGGCGCCACCATGCACACCGCCC…
	zhenkangensis_KIZL2020047 ?????????CTAATCTGATTCACACTAATAGTAAGCCTAACAACAAGCACCATTATCACAATATCAAGCAACCACTGGTTACTAGCCTGAATCGGACTAGAACTCAACACCCTAAGTATTCTCCCAATGATCATCAAAACACACCACCCTCGCGCATCTGAAGCCACAACAAAATACTTCCTAATCCAAGCAACAGCCGCAACCATAATTCTACTAGCAGGCATCACAAATACCTGACAAACTGGCCACTGATCCATCTCGCACATAT???CACCGACCCCCACGCTCCTTACCACCACAGCCATTATACTAAAACTAGGCGTCGCCCCCATACACCTATGATACCCACAGGCACTACAAGGAACAACAATAA…
	ziegleri_cf_HLM0305_Yok_Don ATAAACCCACTAATCTGATCAACACTGCTAATAAGCCTCGTAGCAAGCA?AACCATCACAATGTCCAGCAACCACTGACTTCTAGCCTGGCTCGGACTAGAACTCAACACACTTTGCATCCTACCAATAATAATAAAACACCACCACCCACGTGCAACTGAGGCCACTACAAAATACTTCCTGGTACAGGTCACAGCAGCCACGATAATCCTACTAGCAAGCACCATGGGCGCATGACAAACAGGCCACTGAACAATCACACACACC??????CCAGCCACCACAATCCTGACCACAATGGCAATTATACTAAAACTCGGCGTCGCCCCAATATACGTATGATACCCACATGTCCTGCAAGGTGTTACAAT…
	ziegleri_HLM0345_Chu_Yang_Sin ATAAACCCACTAATCTGATCAACACTGCTAATAAGCCTCGTAGCAAG??AAACCATCACGATGTCCAGCAACCACTGACTTCTGGCCTGGCTCGGACTAGAACTCAACACACTTTGCATCCTACCAATAATAATAAAACACCACCACCCACGTGCAACTGAGGCCACTACAAAATACTTCCTGGTACAGGTCACAGCAGCCACAATAATCCTACTAGCAAGCACCATGAGCGCATGACAAATAGGCCACTGAACAATCACACACACC??????CCAGCCACCACAATCCTGACCACAATGGCAATTATACTAAAACTCGGCGTCGCCCCAATATACGTATGATACCCACATGTCCTGCAAGGGGTTACA…
	zugiJQ820306 ????????????????????????CTAATTACAAGCCTTGCAATCAGCACCATTATTACAATATCTAGCAACCACTGACTGTTGGCTTGACTAGGACTAGAACTAAACACCCTCAGCATCCTCCCAATCATCATAAAATCCCATCACCCACGCGCAACAGAGGCAACAACAAAATACTTCTTAATTCAAGCCACAGCCGCTACTATAATCCTACTAGCCAGCATCATAAACGCATGACAAACGGGACAATGGTCCATCCAACACACAA???CGCCAACAACCACCCTACTAATTACAACAGCAATTATACTAAAACTAGGACTAGCCCCCACCCATCTTTGATACCCACAAGTATTGCAAGGGGTTGCAATAAACACGGCCTTAGT…
;
END;
begin mrbayes;
	set autoclose=yes nowarn=yes;
[codon positions if you wish to use these]
	[charset nonCoding = 1042- 1471 ;
	charset codonPos1 = 1-1039\3;
	charset codonPos2 = 2-1040\3;
	charset codonPos3 = 3-1041\3;
	partition currentPartition = 4: nonCoding, codonPos1, codonPos2, codonPos3;
	set partition = currentPartition;
	lset applyto=(1, 2, 3, 4);]
[currently specified groups if you wish to use these]
	charset ND2 = 1- 1041;
	charset tRNAs = 1042- 1474;
	partition currentPartition = 2: ND2, tRNAs;
	set partition = currentPartition;
	lset applyto=(1, 2);
	lset nst=6 rates=invgamma;
	unlink statefreq=(all) revmat=(all) shape=(all) pinvar=(all);
	prset applyto=(all) ratepr=variable;
	mcmcp ngen= 350000000 relburnin=yes burninfrac=0.25 printfreq=1000 samplefreq=35000 nchains=4 savebrlens=yes;
	mcmc;
	sumt;
end;
